# Supplementary material for: Displaying and delivering viral membrane antigens via WW domain–activated extracellular vesicles
Source: Sci Adv. 2023 Jan 27;9(4):eade2708. doi: 10.1126/sciadv.ade2708 (PMC9882979; doi:10.1126/sciadv.ade2708)
Supplement: Supplementary file 2 — Tables S1 to S3 [file sciadv.ade2708_tables_s1_to_s3.zip]

Archive with 3 entries (3 files):
- sciadv.ade2708_table_s1.xlsx
- sciadv.ade2708_table_s2.xlsx
- sciadv.ade2708_table_s3.xlsx
