# Supplementary material for: Displaying and delivering viral membrane antigens via WW domain–activated extracellular vesicles
Source: Sci Adv. 2023 Jan 27;9(4):eade2708. doi: 10.1126/sciadv.ade2708 (PMC9882979; doi:10.1126/sciadv.ade2708)
Supplement: Supplementary file 2 — Tables S1 to S3 [file sciadv.ade2708_tables_s1_to_s3.zip › sciadv.ade2708_table_s1.xlsx]

## Sheet: Specific (362)
reference	Gene Symbol	Annotation	MWT(kDa)	Unique V	Total V	Unique V1	Total V1	Unique V2	Total V2	Unique V3	Total V3	Unique M	Total M	Unique M1	Total M1	Unique M2	Total M2	Unique M3	Total M3	Max	Sum Intensity V	Sum Intensity V1	Sum Intensity V2	Sum Intensity V3	Sum Intensity M	Sum Intensity M1	Sum Intensity M2	Sum Intensity M3	Averagre of M	lowest value	V	V1	V2	V3	M	M1	M2	M3	Fold change M/V	p
sp|Q96J02|ITCH_HUMAN	ITCH	E3 ubiquitin-protein ligase Itchy homolog OS=Homo sapiens GN=ITCH PE=1 SV=2	102.74	0	0	0	0	0	0	0	0	12	68	12	32	12	32	12	28	68	NF	NF	NF	NF	46000000	8900000	4600000	4200000	15925000	4200000	0	0	0	0	10.9524	2.11905	1.09524	1	500	0.00836269
sp|P48643|TCPE_HUMAN	CCT5	T-complex protein 1 subunit epsilon OS=Homo sapiens GN=CCT5 PE=1 SV=1	59.63	2	7	0	0	0	0	0	0	13	69	15	18	13	15	10	12	69	65000	NF	NF	NF	33000000	1000000	1100000	560000	8915000	65000	1	0	0	0	507.692	15.3846	16.9231	8.61538	500	0.00348575
sp|P78527|PRKDC_HUMAN	PRKDC	DNA-dependent protein kinase catalytic subunit OS=Homo sapiens GN=PRKDC PE=1 SV=3	468.79	0	0	0	0	0	0	0	0	16	25	77	95	79	94	89	108	108	NF	NF	NF	NF	6100000	6200000	7100000	9800000	7300000	6100000	0	0	0	0	1	1.01639	1.16393	1.60656	500	0.0063657
sp|P14868|SYDC_HUMAN	DARS	Aspartate--tRNA ligase, cytoplasmic OS=Homo sapiens GN=DARS PE=1 SV=2	57.1	1	1	0	0	0	0	0	0	10	15	16	24	18	21	16	19	24	22000	NF	NF	NF	21000000	1500000	1800000	1400000	6425000	22000	1	0	0	0	954.545	68.1818	81.8182	63.6364	500	0.000214452
sp|Q71DI3|H32_HUMAN	HIST2H3A	Histone H3.2 OS=Homo sapiens GN=HIST2H3A PE=1 SV=3	15.38	0	0	0	0	0	0	0	0	0	0	4	5	4	5	4	6	6	NF	NF	NF	NF	NF	6500000	3500000	5300000	5100000	3500000	0	0	0	0	0	1.85714	1	1.51429	500	0.0031036
sp|Q14152|EIF3A_HUMAN	EIF3A	Eukaryotic translation initiation factor 3 subunit A OS=Homo sapiens GN=EIF3A PE=1 SV=1	166.47	0	0	0	0	0	0	0	0	13	35	11	21	12	20	11	19	35	NF	NF	NF	NF	17000000	610000	470000	340000	4605000	340000	0	0	0	0	50	1.79412	1.38235	1	500	0.00101278
sp|Q08211|DHX9_HUMAN	DHX9	ATP-dependent RNA helicase A OS=Homo sapiens GN=DHX9 PE=1 SV=4	140.87	0	0	0	0	0	0	0	0	10	19	31	52	24	39	26	44	52	NF	NF	NF	NF	1400000	3500000	3900000	5200000	3500000	1400000	0	0	0	0	1	2.5	2.78571	3.71429	500	0.00443417
sp|Q9Y262|EIF3L_HUMAN	EIF3L	Eukaryotic translation initiation factor 3 subunit L OS=Homo sapiens GN=EIF3L PE=1 SV=1	66.68	0	0	0	0	0	0	0	0	8	47	12	13	12	13	13	13	47	NF	NF	NF	NF	8800000	830000	720000	570000	2730000	570000	0	0	0	0	15.4386	1.45614	1.26316	1	500	6.8961e-05
sp|Q99832|TCPH_HUMAN	CCT7	T-complex protein 1 subunit eta OS=Homo sapiens GN=CCT7 PE=1 SV=2	59.33	3	3	0	0	0	0	0	0	12	22	13	16	13	16	15	17	22	61000	NF	NF	NF	7300000	1100000	1100000	690000	2547500	61000	1	0	0	0	119.672	18.0328	18.0328	11.3115	500	0.000757369
sp|P53985|MOT1_HUMAN	SLC16A1	Monocarboxylate transporter 1 OS=Homo sapiens GN=SLC16A1 PE=1 SV=3	53.91	0	0	0	0	0	0	0	0	1	3	8	11	8	8	10	13	13	NF	NF	NF	NF	96000	2800000	2700000	3000000	2149000	96000	0	0	0	0	1	29.1667	28.125	31.25	500	0.000199599
sp|Q02790|FKBP4_HUMAN	FKBP4	Peptidyl-prolyl cis-trans isomerase FKBP4 OS=Homo sapiens GN=FKBP4 PE=1 SV=3	51.77	0	0	0	0	0	0	0	0	4	7	6	6	7	7	5	5	7	NF	NF	NF	NF	7000000	180000	200000	130000	1877500	130000	0	0	0	0	53.8462	1.38462	1.53846	1	500	0.000537293
sp|P08754|GNAI3_HUMAN	GNAI3	Guanine nucleotide-binding protein G(k) subunit alpha OS=Homo sapiens GN=GNAI3 PE=1 SV=3	40.51	0	0	0	0	0	0	0	0	0	0	8	11	10	11	12	13	13	NF	NF	NF	NF	NF	2800000	1500000	1300000	1.86667e+06	1300000	0	0	0	0	0	2.15385	1.15385	1	500	0.00788448
sp|P54136|SYRC_HUMAN	RARS	Arginine--tRNA ligase, cytoplasmic OS=Homo sapiens GN=RARS PE=1 SV=2	75.33	2	3	0	0	0	0	0	0	9	23	12	13	15	18	13	16	23	130000	NF	NF	NF	5200000	640000	660000	540000	1760000	130000	1	0	0	0	40	4.92308	5.07692	4.15385	500	1.23871e-05
sp|P60228|EIF3E_HUMAN	EIF3E	Eukaryotic translation initiation factor 3 subunit E OS=Homo sapiens GN=EIF3E PE=1 SV=1	52.19	0	0	0	0	0	0	0	0	15	17	11	11	10	10	8	8	17	NF	NF	NF	NF	3900000	550000	540000	400000	1347500	400000	0	0	0	0	9.75	1.375	1.35	1	500	7.87291e-05
sp|P35998|PRS7_HUMAN	PSMC2	26S protease regulatory subunit 7 OS=Homo sapiens GN=PSMC2 PE=1 SV=3	48.6	4	6	0	0	0	0	0	0	14	20	9	15	14	14	15	19	20	3500000	NF	NF	NF	3900000	370000	490000	500000	1315000	370000	9.45946	0	0	0	10.5405	1	1.32432	1.35135	500	0.00174432
sp|O43633|CHM2A_HUMAN	CHMP2A	Charged multivesicular body protein 2a OS=Homo sapiens GN=CHMP2A PE=1 SV=1	25.09	0	0	0	0	0	0	0	0	0	0	6	7	4	4	4	4	7	NF	NF	NF	NF	NF	1500000	1100000	1000000	1200000	1000000	0	0	0	0	0	1.5	1.1	1	500	0.000224184
sp|P29966|MARCS_HUMAN	MARCKS	Myristoylated alanine-rich C-kinase substrate OS=Homo sapiens GN=MARCKS PE=1 SV=4	31.54	0	0	0	0	0	0	0	0	0	0	5	5	7	7	5	6	7	NF	NF	NF	NF	NF	1100000	1400000	710000	1070000	710000	0	0	0	0	0	1.5493	1.97183	1	500	0.00423671
sp|P27708|PYR1_HUMAN	CAD	CAD protein OS=Homo sapiens GN=CAD PE=1 SV=3	242.83	4	4	0	0	0	0	0	0	6	6	23	26	22	26	26	33	33	150000	NF	NF	NF	1000000	950000	1100000	1200000	1062500	150000	1	0	0	0	6.66667	6.33333	7.33333	8	500	0.000994419
sp|P55072|TERA_HUMAN	VCP	Transitional endoplasmic reticulum ATPase OS=Homo sapiens GN=VCP PE=1 SV=4	89.27	4	6	0	0	0	0	0	0	6	9	7	7	5	5	11	11	11	130000	NF	NF	NF	3700000	150000	83000	210000	1035750	83000	1.56627	0	0	0	44.5783	1.80723	1	2.53012	500	0.0247652
sp|Q9Y230|RUVB2_HUMAN	RUVBL2	RuvB-like 2 OS=Homo sapiens GN=RUVBL2 PE=1 SV=3	51.12	0	0	0	0	0	0	0	0	10	11	11	11	11	11	12	14	14	NF	NF	NF	NF	2700000	430000	590000	420000	1035000	420000	0	0	0	0	6.42857	1.02381	1.40476	1	500	0.00108524
sp|P53621|COPA_HUMAN	COPA	Coatomer subunit alpha OS=Homo sapiens GN=COPA PE=1 SV=2	138.26	0	0	0	0	0	0	0	0	5	10	24	31	18	22	19	23	31	NF	NF	NF	NF	730000	1300000	840000	1000000	967500	730000	0	0	0	0	1	1.78082	1.15068	1.36986	500	0.000595423
sp|Q15393|SF3B3_HUMAN	SF3B3	Splicing factor 3B subunit 3 OS=Homo sapiens GN=SF3B3 PE=1 SV=4	135.49	1	1	0	0	0	0	0	0	6	8	22	22	18	19	21	23	23	23000	NF	NF	NF	670000	1200000	910000	1000000	945000	23000	1	0	0	0	29.1304	52.1739	39.5652	43.4783	500	8.12351e-05
sp|P62195|PRS8_HUMAN	PSMC5	26S protease regulatory subunit 8 OS=Homo sapiens GN=PSMC5 PE=1 SV=1	45.6	4	9	0	0	0	0	0	0	11	18	10	17	14	18	10	15	18	350000	NF	NF	NF	2500000	470000	510000	290000	942500	290000	1.2069	0	0	0	8.62069	1.62069	1.75862	1	500	0.00167716
sp|Q99613|EIF3C_HUMAN	EIF3C	Eukaryotic translation initiation factor 3 subunit C OS=Homo sapiens GN=EIF3C PE=1 SV=1	105.28	0	0	0	0	0	0	0	0	10	16	12	18	9	15	12	15	18	NF	NF	NF	NF	2300000	590000	460000	390000	935000	390000	0	0	0	0	5.89744	1.51282	1.17949	1	500	0.000157444
sp|O14654|IRS4_HUMAN	IRS4	Insulin receptor substrate 4 OS=Homo sapiens GN=IRS4 PE=1 SV=1	133.68	0	0	0	0	0	0	0	0	0	0	21	32	13	20	20	25	32	NF	NF	NF	NF	NF	990000	770000	970000	910000	770000	0	0	0	0	0	1.28571	1	1.25974	500	0.00041225
sp|Q9Y265|RUVB1_HUMAN	RUVBL1	RuvB-like 1 OS=Homo sapiens GN=RUVBL1 PE=1 SV=1	50.2	0	0	0	0	0	0	0	0	9	18	8	8	11	11	10	10	18	NF	NF	NF	NF	2300000	270000	600000	390000	890000	270000	0	0	0	0	8.51852	1	2.22222	1.44444	500	0.0138193
sp|O75643|U520_HUMAN	SNRNP200	U5 small nuclear ribonucleoprotein 200 kDa helicase OS=Homo sapiens GN=SNRNP200 PE=1 SV=2	244.35	0	0	0	0	0	0	0	0	3	3	19	23	22	25	35	38	38	NF	NF	NF	NF	150000	950000	940000	1500000	885000	150000	0	0	0	0	1	6.33333	6.26667	10	500	0.00942231
sp|P60842|IF4A1_HUMAN	EIF4A1	Eukaryotic initiation factor 4A-I OS=Homo sapiens GN=EIF4A1 PE=1 SV=1	46.12	0	0	0	0	0	0	0	0	6	9	8	9	10	10	10	11	11	NF	NF	NF	NF	910000	970000	980000	620000	870000	620000	0	0	0	0	1.46774	1.56452	1.58065	1	500	0.000680676
sp|Q9P2J5|SYLC_HUMAN	LARS	Leucine--tRNA ligase, cytoplasmic OS=Homo sapiens GN=LARS PE=1 SV=2	134.38	2	2	0	0	0	0	0	0	6	7	18	30	20	30	21	28	30	43000	NF	NF	NF	940000	930000	770000	780000	855000	43000	1	0	0	0	21.8605	21.6279	17.907	18.1395	500	8.19781e-06
sp|O00232|PSD12_HUMAN	PSMD12	26S proteasome non-ATPase regulatory subunit 12 OS=Homo sapiens GN=PSMD12 PE=1 SV=3	52.87	6	13	0	0	0	0	0	0	6	8	8	8	13	15	10	11	15	560000	NF	NF	NF	1300000	650000	960000	390000	825000	390000	1.4359	0	0	0	3.33333	1.66667	2.46154	1	500	0.0135599
sp|Q9UNM6|PSD13_HUMAN	PSMD13	26S proteasome non-ATPase regulatory subunit 13 OS=Homo sapiens GN=PSMD13 PE=1 SV=2	42.92	3	6	0	0	0	0	0	0	8	15	10	10	8	8	9	11	15	120000	NF	NF	NF	1800000	490000	430000	440000	790000	120000	1	0	0	0	15	4.08333	3.58333	3.66667	500	7.23849e-06
sp|P61221|ABCE1_HUMAN	ABCE1	ATP-binding cassette sub-family E member 1 OS=Homo sapiens GN=ABCE1 PE=1 SV=1	67.27	0	0	0	0	0	0	0	0	3	4	13	16	11	14	10	13	16	NF	NF	NF	NF	760000	980000	770000	540000	762500	540000	0	0	0	0	1.40741	1.81481	1.42593	1	500	0.00110283
sp|Q7L576|CYFP1_HUMAN	CYFIP1	Cytoplasmic FMR1-interacting protein 1 OS=Homo sapiens GN=CYFIP1 PE=1 SV=1	145.09	2	2	0	0	0	0	0	0	6	6	26	31	23	28	23	27	31	27000	NF	NF	NF	420000	910000	880000	840000	762500	27000	1	0	0	0	15.5556	33.7037	32.5926	31.1111	500	3.266e-06
sp|P20073|ANXA7_HUMAN	ANXA7	Annexin A7 OS=Homo sapiens GN=ANXA7 PE=1 SV=3	52.71	0	0	0	0	0	0	0	0	1	1	5	9	7	9	8	9	9	NF	NF	NF	NF	89000	1100000	1100000	660000	737250	89000	0	0	0	0	1	12.3596	12.3596	7.41573	500	0.0011532
sp|Q9UQ80|PA2G4_HUMAN	PA2G4	Proliferation-associated protein 2G4 OS=Homo sapiens GN=PA2G4 PE=1 SV=3	43.76	0	0	0	0	0	0	0	0	3	4	5	7	7	7	7	7	7	NF	NF	NF	NF	1900000	390000	370000	180000	710000	180000	0	0	0	0	10.5556	2.16667	2.05556	1	500	0.00523558
sp|Q9Y3I0|RTCB_HUMAN	RTCB	tRNA-splicing ligase RtcB homolog OS=Homo sapiens GN=RTCB PE=1 SV=1	55.17	0	0	0	0	0	0	0	0	3	8	9	12	13	16	11	14	16	NF	NF	NF	NF	970000	650000	650000	550000	705000	550000	0	0	0	0	1.76364	1.18182	1.18182	1	500	3.17157e-06
sp|Q9UIA9|XPO7_HUMAN	XPO7	Exportin-7 OS=Homo sapiens GN=XPO7 PE=1 SV=3	123.83	0	0	0	0	0	0	0	0	3	3	8	8	10	10	9	9	10	NF	NF	NF	NF	2000000	220000	280000	230000	682500	220000	0	0	0	0	9.09091	1	1.27273	1.04545	500	0.000418324
sp|O43143|DHX15_HUMAN	DHX15	Pre-mRNA-splicing factor ATP-dependent RNA helicase DHX15 OS=Homo sapiens GN=DHX15 PE=1 SV=2	90.88	1	1	0	0	0	0	0	0	3	5	13	25	8	21	14	24	25	16000	NF	NF	NF	150000	1100000	740000	670000	665000	16000	1	0	0	0	9.375	68.75	46.25	41.875	500	0.000831528
sp|Q9Y285|SYFA_HUMAN	FARSA	Phenylalanine--tRNA ligase alpha subunit OS=Homo sapiens GN=FARSA PE=1 SV=3	57.53	0	0	0	0	0	0	0	0	3	3	8	14	9	13	9	13	14	NF	NF	NF	NF	750000	690000	600000	620000	665000	600000	0	0	0	0	1.25	1.15	1	1.03333	500	9.83134e-06
sp|P63092|GNAS2_HUMAN	GNAS	Guanine nucleotide-binding protein G(s) subunit alpha isoforms short OS=Homo sapiens GN=GNAS PE=1 SV=1	45.64	0	0	0	0	0	0	0	0	0	0	7	7	10	10	6	6	10	NF	NF	NF	NF	NF	670000	850000	460000	660000	460000	0	0	0	0	0	1.45652	1.84783	1	500	0.00298825
sp|P38919|IF4A3_HUMAN	EIF4A3	Eukaryotic initiation factor 4A-III OS=Homo sapiens GN=EIF4A3 PE=1 SV=4	46.84	0	0	0	0	0	0	0	0	1	2	11	16	11	12	11	14	16	NF	NF	NF	NF	110000	980000	770000	660000	630000	110000	0	0	0	0	1	8.90909	7	6	500	0.000117441
sp|Q14166|TTL12_HUMAN	TTLL12	Tubulin--tyrosine ligase-like protein 12 OS=Homo sapiens GN=TTLL12 PE=1 SV=2	74.36	0	0	0	0	0	0	0	0	0	0	10	12	11	14	13	16	16	NF	NF	NF	NF	NF	530000	710000	640000	626667	530000	0	0	0	0	0	1	1.33962	1.20755	500	0.000957583
sp|O75533|SF3B1_HUMAN	SF3B1	Splicing factor 3B subunit 1 OS=Homo sapiens GN=SF3B1 PE=1 SV=3	145.74	0	0	0	0	0	0	0	0	1	1	13	16	10	11	12	12	16	NF	NF	NF	NF	7400	780000	700000	1000000	621850	7400	0	0	0	0	1	105.405	94.5946	135.135	500	0.00289412
sp|P35241|RADI_HUMAN	RDX	Radixin OS=Homo sapiens GN=RDX PE=1 SV=1	68.52	0	0	0	0	0	0	0	0	0	0	16	17	9	11	10	10	17	NF	NF	NF	NF	NF	800000	560000	440000	600000	440000	0	0	0	0	0	1.81818	1.27273	1	500	0.00139768
sp|P26640|SYVC_HUMAN	VARS	Valine--tRNA ligase OS=Homo sapiens GN=VARS PE=1 SV=4	140.39	0	0	0	0	0	0	0	0	2	6	17	22	16	18	18	19	22	NF	NF	NF	NF	460000	760000	530000	640000	597500	460000	0	0	0	0	1	1.65217	1.15217	1.3913	500	0.000343775
sp|P61160|ARP2_HUMAN	ACTR2	Actin-related protein 2 OS=Homo sapiens GN=ACTR2 PE=1 SV=1	44.73	3	9	0	0	0	0	0	0	6	6	6	6	6	6	5	5	9	250000	NF	NF	NF	1000000	420000	480000	470000	592500	250000	1	0	0	0	4	1.68	1.92	1.88	500	0.000275442
sp|Q15008|PSMD6_HUMAN	PSMD6	26S proteasome non-ATPase regulatory subunit 6 OS=Homo sapiens GN=PSMD6 PE=1 SV=1	45.5	0	0	0	0	0	0	0	0	7	8	11	11	11	11	12	12	12	NF	NF	NF	NF	630000	590000	660000	490000	592500	490000	0	0	0	0	1.28571	1.20408	1.34694	1	500	0.000133358
sp|P17812|PYRG1_HUMAN	CTPS1	CTP synthase 1 OS=Homo sapiens GN=CTPS1 PE=1 SV=2	66.65	0	0	0	0	0	0	0	0	4	6	9	12	9	9	8	9	12	NF	NF	NF	NF	920000	580000	530000	330000	590000	330000	0	0	0	0	2.78788	1.75758	1.60606	1	500	0.00111797
sp|O75340|PDCD6_HUMAN	PDCD6	Programmed cell death protein 6 OS=Homo sapiens GN=PDCD6 PE=1 SV=1	21.85	0	0	0	0	0	0	0	0	2	2	7	9	6	8	8	10	10	NF	NF	NF	NF	39000	960000	540000	820000	589750	39000	0	0	0	0	1	24.6154	13.8462	21.0256	500	0.00270687
sp|Q00839|HNRPU_HUMAN	HNRNPU	Heterogeneous nuclear ribonucleoprotein U OS=Homo sapiens GN=HNRNPU PE=1 SV=6	90.53	1	1	0	0	0	0	0	0	1	1	7	15	6	9	5	8	15	23000	NF	NF	NF	1500000	380000	250000	220000	587500	23000	1	0	0	0	65.2174	16.5217	10.8696	9.56522	500	0.00129297
sp|Q9NNW5|WDR6_HUMAN	WDR6	WD repeat-containing protein 6 OS=Homo sapiens GN=WDR6 PE=1 SV=1	121.65	0	0	0	0	0	0	0	0	0	0	10	11	12	12	12	12	12	NF	NF	NF	NF	NF	530000	590000	630000	583333	530000	0	0	0	0	0	1	1.11321	1.18868	500	0.000544091
sp|Q13085|ACACA_HUMAN	ACACA	Acetyl-CoA carboxylase 1 OS=Homo sapiens GN=ACACA PE=1 SV=2	265.38	0	0	0	0	0	0	0	0	0	0	13	14	22	23	22	22	23	NF	NF	NF	NF	NF	430000	360000	910000	566667	360000	0	0	0	0	0	1.19444	1	2.52778	500	0.0474458
sp|Q9NSD9|SYFB_HUMAN	FARSB	Phenylalanine--tRNA ligase beta subunit OS=Homo sapiens GN=FARSB PE=1 SV=3	66.07	0	0	0	0	0	0	0	0	2	2	13	17	12	14	10	12	17	NF	NF	NF	NF	140000	810000	810000	500000	565000	140000	0	0	0	0	1	5.78571	5.78571	3.57143	500	0.000887395
sp|Q9Y6G9|DC1L1_HUMAN	DYNC1LI1	Cytoplasmic dynein 1 light intermediate chain 1 OS=Homo sapiens GN=DYNC1LI1 PE=1 SV=3	56.54	0	0	0	0	0	0	0	0	5	8	4	4	4	4	4	4	8	NF	NF	NF	NF	1600000	120000	360000	170000	562500	120000	0	0	0	0	13.3333	1	3	1.41667	500	0.0414582
sp|O43684|BUB3_HUMAN	BUB3	Mitotic checkpoint protein BUB3 OS=Homo sapiens GN=BUB3 PE=1 SV=1	37.13	0	0	0	0	0	0	0	0	4	6	8	12	8	10	8	11	12	NF	NF	NF	NF	570000	720000	490000	460000	560000	460000	0	0	0	0	1.23913	1.56522	1.06522	1	500	0.000566032
sp|P49006|MRP_HUMAN	MARCKSL1	MARCKS-related protein OS=Homo sapiens GN=MARCKSL1 PE=1 SV=2	19.52	0	0	0	0	0	0	0	0	0	0	3	5	3	3	3	3	5	NF	NF	NF	NF	NF	750000	320000	580000	550000	320000	0	0	0	0	0	2.34375	1	1.8125	500	0.00892751
sp|P54577|SYYC_HUMAN	YARS	Tyrosine--tRNA ligase, cytoplasmic OS=Homo sapiens GN=YARS PE=1 SV=4	59.11	0	0	0	0	0	0	0	0	5	10	11	11	11	11	13	19	19	NF	NF	NF	NF	650000	540000	500000	490000	545000	490000	0	0	0	0	1.32653	1.10204	1.02041	1	500	2.34137e-06
sp|P07355|ANXA2_HUMAN	ANXA2	Annexin A2 OS=Homo sapiens GN=ANXA2 PE=1 SV=2	38.58	1	2	0	0	0	0	0	0	0	0	5	9	4	7	4	8	9	39000	NF	NF	NF	NF	760000	350000	520000	543333	39000	1	0	0	0	0	19.4872	8.97436	13.3333	500	0.00610969
sp|P12956|XRCC6_HUMAN	XRCC6	X-ray repair cross-complementing protein 6 OS=Homo sapiens GN=XRCC6 PE=1 SV=2	69.8	0	0	0	0	0	0	0	0	3	3	10	15	9	12	11	15	15	NF	NF	NF	NF	1000000	510000	370000	290000	542500	290000	0	0	0	0	3.44828	1.75862	1.27586	1	500	0.000971539
sp|P12268|IMDH2_HUMAN	IMPDH2	Inosine-5'-monophosphate dehydrogenase 2 OS=Homo sapiens GN=IMPDH2 PE=1 SV=2	55.77	0	0	0	0	0	0	0	0	2	4	12	18	9	12	11	14	18	NF	NF	NF	NF	32000	800000	790000	540000	540500	32000	0	0	0	0	1	25	24.6875	16.875	500	0.000284966
sp|O15523|DDX3Y_HUMAN	DDX3Y	ATP-dependent RNA helicase DDX3Y OS=Homo sapiens GN=DDX3Y PE=1 SV=2	73.11	0	0	0	0	0	0	0	0	0	0	11	11	11	13	11	13	13	NF	NF	NF	NF	NF	550000	620000	430000	533333	430000	0	0	0	0	0	1.27907	1.44186	1	500	0.000292188
sp|P62136|PP1A_HUMAN	PPP1CA	Serine/threonine-protein phosphatase PP1-alpha catalytic subunit OS=Homo sapiens GN=PPP1CA PE=1 SV=1	37.49	0	0	0	0	0	0	0	0	1	3	4	4	6	6	7	7	7	NF	NF	NF	NF	1500000	220000	170000	230000	530000	170000	0	0	0	0	8.82353	1.29412	1	1.35294	500	0.000945067
sp|Q9UMS4|PRP19_HUMAN	PRPF19	Pre-mRNA-processing factor 19 OS=Homo sapiens GN=PRPF19 PE=1 SV=1	55.15	0	0	0	0	0	0	0	0	4	4	5	8	6	9	6	8	9	NF	NF	NF	NF	1100000	380000	330000	290000	525000	290000	0	0	0	0	3.7931	1.31034	1.13793	1	500	3.67314e-06
sp|O75369|FLNB_HUMAN	FLNB	Filamin-B OS=Homo sapiens GN=FLNB PE=1 SV=2	277.99	4	7	0	0	0	0	0	0	5	11	5	5	6	7	7	7	11	880000	NF	NF	NF	1800000	58000	70000	82000	502500	58000	15.1724	0	0	0	31.0345	1	1.2069	1.41379	500	0.00251893
sp|P05556|ITB1_HUMAN	ITGB1	Integrin beta-1 OS=Homo sapiens GN=ITGB1 PE=1 SV=2	88.36	0	0	0	0	0	0	0	0	1	2	10	10	10	11	10	10	11	NF	NF	NF	NF	200000	600000	630000	540000	492500	200000	0	0	0	0	1	3	3.15	2.7	500	1.25096e-05
sp|P33993|MCM7_HUMAN	MCM7	DNA replication licensing factor MCM7 OS=Homo sapiens GN=MCM7 PE=1 SV=4	81.26	0	0	0	0	0	0	0	0	0	0	13	13	16	17	13	14	17	NF	NF	NF	NF	NF	600000	540000	320000	486667	320000	0	0	0	0	0	1.875	1.6875	1	500	0.00180891
sp|Q9NTJ3|SMC4_HUMAN	SMC4	Structural maintenance of chromosomes protein 4 OS=Homo sapiens GN=SMC4 PE=1 SV=2	147.09	0	0	0	0	0	0	0	0	0	0	15	15	12	12	17	18	18	NF	NF	NF	NF	NF	450000	310000	670000	476667	310000	0	0	0	0	0	1.45161	1	2.16129	500	0.0189297
sp|Q9H223|EHD4_HUMAN	EHD4	EH domain-containing protein 4 OS=Homo sapiens GN=EHD4 PE=1 SV=1	61.14	0	0	0	0	0	0	0	0	0	0	11	12	8	8	9	10	12	NF	NF	NF	NF	NF	600000	410000	410000	473333	410000	0	0	0	0	0	1.46341	1	1	500	0.000374012
sp|O95347|SMC2_HUMAN	SMC2	Structural maintenance of chromosomes protein 2 OS=Homo sapiens GN=SMC2 PE=1 SV=2	135.57	0	0	0	0	0	0	0	0	0	0	16	17	16	16	16	17	17	NF	NF	NF	NF	NF	420000	360000	600000	460000	360000	0	0	0	0	0	1.16667	1	1.66667	500	0.00788919
sp|P50570|DYN2_HUMAN	DNM2	Dynamin-2 OS=Homo sapiens GN=DNM2 PE=1 SV=2	98	0	0	0	0	0	0	0	0	5	8	10	15	8	13	11	16	16	NF	NF	NF	NF	930000	360000	210000	310000	452500	210000	0	0	0	0	4.42857	1.71429	1	1.47619	500	0.00217593
sp|Q9UNF0|PACN2_HUMAN	PACSIN2	Protein kinase C and casein kinase substrate in neurons protein 2 OS=Homo sapiens GN=PACSIN2 PE=1 SV=2	55.7	0	0	0	0	0	0	0	0	0	0	9	9	5	5	7	7	9	NF	NF	NF	NF	NF	580000	420000	340000	446667	340000	0	0	0	0	0	1.70588	1.23529	1	500	0.000761772
sp|Q99873|ANM1_HUMAN	PRMT1	Protein arginine N-methyltransferase 1 OS=Homo sapiens GN=PRMT1 PE=1 SV=2	41.49	0	0	0	0	0	0	0	0	3	11	7	10	8	10	8	11	11	NF	NF	NF	NF	550000	580000	260000	390000	445000	260000	0	0	0	0	2.11538	2.23077	1	1.5	500	0.00693278
sp|Q14126|DSG2_HUMAN	DSG2	Desmoglein-2 OS=Homo sapiens GN=DSG2 PE=1 SV=2	122.22	0	0	0	0	0	0	0	0	1	1	14	25	13	19	15	21	25	NF	NF	NF	NF	12000	640000	560000	550000	440500	12000	0	0	0	0	1	53.3333	46.6667	45.8333	500	1.25563e-06
sp|Q99829|CPNE1_HUMAN	CPNE1	Copine-1 OS=Homo sapiens GN=CPNE1 PE=1 SV=1	59.02	0	0	0	0	0	0	0	0	0	0	6	7	8	8	5	5	8	NF	NF	NF	NF	NF	430000	570000	300000	433333	300000	0	0	0	0	0	1.43333	1.9	1	500	0.00389379
sp|O60716|CTND1_HUMAN	CTNND1	Catenin delta-1 OS=Homo sapiens GN=CTNND1 PE=1 SV=1	108.1	0	0	0	0	0	0	0	0	0	0	14	15	11	13	13	16	16	NF	NF	NF	NF	NF	560000	300000	390000	416667	300000	0	0	0	0	0	1.86667	1	1.3	500	0.00268544
sp|Q9Y2L1|RRP44_HUMAN	DIS3	Exosome complex exonuclease RRP44 OS=Homo sapiens GN=DIS3 PE=1 SV=2	108.93	0	0	0	0	0	0	0	0	0	0	14	25	12	21	13	21	25	NF	NF	NF	NF	NF	540000	360000	330000	410000	330000	0	0	0	0	0	1.63636	1.09091	1	500	0.000861515
sp|P30825|CTR1_HUMAN	SLC7A1	High affinity cationic amino acid transporter 1 OS=Homo sapiens GN=SLC7A1 PE=1 SV=1	67.59	0	0	0	0	0	0	0	0	1	1	3	4	5	7	4	6	7	NF	NF	NF	NF	19000	600000	610000	410000	409750	19000	0	0	0	0	1	31.5789	32.1053	21.5789	500	0.000336519
sp|Q9Y2A7|NCKP1_HUMAN	NCKAP1	Nck-associated protein 1 OS=Homo sapiens GN=NCKAP1 PE=1 SV=1	128.71	0	0	0	0	0	0	0	0	0	0	13	15	12	12	9	9	15	NF	NF	NF	NF	NF	550000	420000	240000	403333	240000	0	0	0	0	0	2.29167	1.75	1	500	0.00509981
sp|P18077|RL35A_HUMAN	RPL35A	60S ribosomal protein L35a OS=Homo sapiens GN=RPL35A PE=1 SV=2	12.53	0	0	0	0	0	0	0	0	0	0	6	6	6	6	6	7	7	NF	NF	NF	NF	NF	420000	330000	450000	400000	330000	0	0	0	0	0	1.27273	1	1.36364	500	0.00107842
sp|O43491|E41L2_HUMAN	EPB41L2	Band 4.1-like protein 2 OS=Homo sapiens GN=EPB41L2 PE=1 SV=1	112.52	0	0	0	0	0	0	0	0	0	0	13	14	14	15	13	14	15	NF	NF	NF	NF	NF	420000	400000	350000	390000	350000	0	0	0	0	0	1.2	1.14286	1	500	1.78398e-07
sp|P06493|CDK1_HUMAN	CDK1	Cyclin-dependent kinase 1 OS=Homo sapiens GN=CDK1 PE=1 SV=3	34.07	0	0	0	0	0	0	0	0	2	3	9	9	10	10	8	8	10	NF	NF	NF	NF	71000	650000	460000	350000	382750	71000	0	0	0	0	1	9.15493	6.47887	4.92958	500	0.00156916
sp|P13010|XRCC5_HUMAN	XRCC5	X-ray repair cross-complementing protein 5 OS=Homo sapiens GN=XRCC5 PE=1 SV=3	82.65	0	0	0	0	0	0	0	0	4	5	14	16	11	16	10	12	16	NF	NF	NF	NF	210000	540000	510000	250000	377500	210000	0	0	0	0	1	2.57143	2.42857	1.19048	500	0.00508718
sp|P35222|CTNB1_HUMAN	CTNNB1	Catenin beta-1 OS=Homo sapiens GN=CTNNB1 PE=1 SV=1	85.44	0	0	0	0	0	0	0	0	0	0	11	16	8	10	13	15	16	NF	NF	NF	NF	NF	410000	260000	460000	376667	260000	0	0	0	0	0	1.57692	1	1.76923	500	0.00568249
sp|Q14697|GANAB_HUMAN	GANAB	Neutral alpha-glucosidase AB OS=Homo sapiens GN=GANAB PE=1 SV=3	106.81	5	6	0	0	0	0	0	0	6	9	8	11	5	9	10	10	11	470000	NF	NF	NF	800000	280000	190000	230000	375000	190000	2.47368	0	0	0	4.21053	1.47368	1	1.21053	500	0.000421198
sp|O75955|FLOT1_HUMAN	FLOT1	Flotillin-1 OS=Homo sapiens GN=FLOT1 PE=1 SV=3	47.33	0	0	0	0	0	0	0	0	0	0	9	10	11	11	10	11	11	NF	NF	NF	NF	NF	330000	550000	230000	370000	230000	0	0	0	0	0	1.43478	2.3913	1	500	0.0160386
sp|O00148|DX39A_HUMAN	DDX39A	ATP-dependent RNA helicase DDX39A OS=Homo sapiens GN=DDX39A PE=1 SV=2	49.1	0	0	0	0	0	0	0	0	4	6	5	6	5	7	5	6	7	NF	NF	NF	NF	520000	310000	390000	250000	367500	250000	0	0	0	0	2.08	1.24	1.56	1	500	0.00102512
sp|O60231|DHX16_HUMAN	DHX16	Putative pre-mRNA-splicing factor ATP-dependent RNA helicase DHX16 OS=Homo sapiens GN=DHX16 PE=1 SV=2	119.19	0	0	0	0	0	0	0	0	0	0	6	6	4	5	4	4	6	NF	NF	NF	NF	NF	390000	340000	320000	350000	320000	0	0	0	0	0	1.21875	1.0625	1	500	3.50294e-07
sp|Q14160|SCRIB_HUMAN	SCRIB	Protein scribble homolog OS=Homo sapiens GN=SCRIB PE=1 SV=4	174.78	0	0	0	0	0	0	0	0	0	0	7	7	11	12	13	13	13	NF	NF	NF	NF	NF	350000	360000	340000	350000	340000	0	0	0	0	0	1.02941	1.05882	1	500	2.0502e-05
sp|O15371|EIF3D_HUMAN	EIF3D	Eukaryotic translation initiation factor 3 subunit D OS=Homo sapiens GN=EIF3D PE=1 SV=1	63.93	0	0	0	0	0	0	0	0	5	11	5	6	5	5	4	4	11	NF	NF	NF	NF	890000	200000	200000	99000	347250	99000	0	0	0	0	8.9899	2.0202	2.0202	1	500	0.00435909
sp|P49915|GUAA_HUMAN	GMPS	GMP synthase [glutamine-hydrolyzing] OS=Homo sapiens GN=GMPS PE=1 SV=1	76.67	2	3	0	0	0	0	0	0	4	10	8	9	6	7	6	7	10	54000	NF	NF	NF	920000	250000	87000	120000	344250	54000	1	0	0	0	17.037	4.62963	1.61111	2.22222	500	0.0240685
sp|O95163|ELP1_HUMAN	IKBKAP	Elongator complex protein 1 OS=Homo sapiens GN=IKBKAP PE=1 SV=3	150.16	0	0	0	0	0	0	0	0	0	0	16	18	13	15	17	18	18	NF	NF	NF	NF	NF	420000	220000	390000	343333	220000	0	0	0	0	0	1.90909	1	1.77273	500	0.00555203
sp|P06241|FYN_HUMAN	FYN	Tyrosine-protein kinase Fyn OS=Homo sapiens GN=FYN PE=1 SV=3	60.72	0	0	0	0	0	0	0	0	0	0	3	3	3	3	3	3	3	NF	NF	NF	NF	NF	330000	410000	240000	326667	240000	0	0	0	0	0	1.375	1.70833	1	500	0.00176035
sp|P55884|EIF3B_HUMAN	EIF3B	Eukaryotic translation initiation factor 3 subunit B OS=Homo sapiens GN=EIF3B PE=1 SV=3	92.42	0	0	0	0	0	0	0	0	8	12	5	8	7	11	7	7	12	NF	NF	NF	NF	800000	120000	230000	150000	325000	120000	0	0	0	0	6.66667	1	1.91667	1.25	500	0.00825146
sp|P56192|SYMC_HUMAN	MARS	Methionine--tRNA ligase, cytoplasmic OS=Homo sapiens GN=MARS PE=1 SV=2	101.05	3	3	0	0	0	0	0	0	4	4	9	15	11	13	10	15	15	160000	NF	NF	NF	390000	330000	270000	300000	322500	160000	1	0	0	0	2.4375	2.0625	1.6875	1.875	500	5.95605e-05
sp|P46087|NOP2_HUMAN	NOP2	Probable 28S rRNA (cytosine(4447)-C(5))-methyltransferase OS=Homo sapiens GN=NOP2 PE=1 SV=2	89.25	0	0	0	0	0	0	0	0	0	0	8	8	6	8	7	7	8	NF	NF	NF	NF	NF	400000	310000	240000	316667	240000	0	0	0	0	0	1.66667	1.29167	1	500	0.000498475
sp|P49588|SYAC_HUMAN	AARS	Alanine--tRNA ligase, cytoplasmic OS=Homo sapiens GN=AARS PE=1 SV=2	106.74	1	4	0	0	0	0	0	0	2	2	12	15	10	12	12	16	16	67000	NF	NF	NF	280000	380000	260000	340000	315000	67000	1	0	0	0	4.1791	5.67164	3.8806	5.07463	500	0.000673365
sp|Q16181|SEPT7_HUMAN	SEPT7	Septin-7 OS=Homo sapiens GN=SEPT7 PE=1 SV=2	50.65	2	6	0	0	0	0	0	0	4	5	3	4	3	4	3	4	6	230000	NF	NF	NF	870000	120000	160000	110000	315000	110000	2.09091	0	0	0	7.90909	1.09091	1.45455	1	500	0.00100101
sp|Q92734|TFG_HUMAN	TFG	Protein TFG OS=Homo sapiens GN=TFG PE=1 SV=2	43.42	0	0	0	0	0	0	0	0	0	0	5	6	7	9	6	7	9	NF	NF	NF	NF	NF	310000	320000	300000	310000	300000	0	0	0	0	0	1.03333	1.06667	1	500	1.95344e-05
sp|O75054|IGSF3_HUMAN	IGSF3	Immunoglobulin superfamily member 3 OS=Homo sapiens GN=IGSF3 PE=2 SV=3	135.11	0	0	0	0	0	0	0	0	0	0	5	5	5	5	5	5	5	NF	NF	NF	NF	NF	380000	450000	84000	304667	84000	0	0	0	0	0	4.52381	5.35714	1	500	0.0494331
sp|P18754|RCC1_HUMAN	RCC1	Regulator of chromosome condensation OS=Homo sapiens GN=RCC1 PE=1 SV=1	44.94	0	0	0	0	0	0	0	0	3	3	4	6	4	7	3	5	7	NF	NF	NF	NF	260000	370000	390000	160000	295000	160000	0	0	0	0	1.625	2.3125	2.4375	1	500	0.00966094
sp|P09543|CN37_HUMAN	CNP	2',3'-cyclic-nucleotide 3'-phosphodiesterase OS=Homo sapiens GN=CNP PE=1 SV=2	47.55	0	0	0	0	0	0	0	0	0	0	4	5	9	9	9	9	9	NF	NF	NF	NF	NF	190000	450000	230000	290000	190000	0	0	0	0	0	1	2.36842	1.21053	500	0.0234709
sp|Q13347|EIF3I_HUMAN	EIF3I	Eukaryotic translation initiation factor 3 subunit I OS=Homo sapiens GN=EIF3I PE=1 SV=1	36.48	0	0	0	0	0	0	0	0	6	15	6	6	6	6	3	3	15	NF	NF	NF	NF	670000	270000	82000	99000	280250	82000	0	0	0	0	8.17073	3.29268	1	1.20732	500	0.0471901
sp|P35606|COPB2_HUMAN	COPB2	Coatomer subunit beta' OS=Homo sapiens GN=COPB2 PE=1 SV=2	102.42	1	1	0	0	0	0	0	0	0	0	9	9	6	7	10	11	11	75000	NF	NF	NF	NF	270000	200000	370000	280000	75000	1	0	0	0	0	3.6	2.66667	4.93333	500	0.0100785
sp|P22234|PUR6_HUMAN	PAICS	Multifunctional protein ADE2 OS=Homo sapiens GN=PAICS PE=1 SV=3	47.05	0	0	0	0	0	0	0	0	5	9	7	7	9	10	10	10	10	NF	NF	NF	NF	330000	220000	390000	180000	280000	180000	0	0	0	0	1.83333	1.22222	2.16667	1	500	0.0142683
sp|Q9BXJ9|NAA15_HUMAN	NAA15	N-alpha-acetyltransferase 15, NatA auxiliary subunit OS=Homo sapiens GN=NAA15 PE=1 SV=1	101.21	0	0	0	0	0	0	0	0	1	4	5	9	6	8	10	13	13	NF	NF	NF	NF	110000	280000	220000	480000	272500	110000	0	0	0	0	1	2.54545	2	4.36364	500	0.0254766
sp|P43686|PRS6B_HUMAN	PSMC4	26S protease regulatory subunit 6B OS=Homo sapiens GN=PSMC4 PE=1 SV=2	47.34	0	0	0	0	0	0	0	0	3	3	6	6	5	6	5	6	6	NF	NF	NF	NF	470000	240000	200000	170000	270000	170000	0	0	0	0	2.76471	1.41176	1.17647	1	500	3.60528e-05
sp|Q7KZF4|SND1_HUMAN	SND1	Staphylococcal nuclease domain-containing protein 1 OS=Homo sapiens GN=SND1 PE=1 SV=1	101.93	0	0	0	0	0	0	0	0	2	3	14	20	11	15	13	19	20	NF	NF	NF	NF	100000	390000	230000	360000	270000	100000	0	0	0	0	1	3.9	2.3	3.6	500	0.00278407
sp|Q14254|FLOT2_HUMAN	FLOT2	Flotillin-2 OS=Homo sapiens GN=FLOT2 PE=1 SV=2	47.03	0	0	0	0	0	0	0	0	2	2	9	9	11	11	9	9	11	NF	NF	NF	NF	78000	360000	450000	190000	269500	78000	0	0	0	0	1	4.61538	5.76923	2.4359	500	0.00915789
sp|P17302|CXA1_HUMAN	GJA1	Gap junction alpha-1 protein OS=Homo sapiens GN=GJA1 PE=1 SV=2	42.98	0	0	0	0	0	0	0	0	0	0	5	6	6	6	8	9	9	NF	NF	NF	NF	NF	140000	270000	390000	266667	140000	0	0	0	0	0	1	1.92857	2.78571	500	0.033052
sp|P50148|GNAQ_HUMAN	GNAQ	Guanine nucleotide-binding protein G(q) subunit alpha OS=Homo sapiens GN=GNAQ PE=1 SV=4	42.12	0	0	0	0	0	0	0	0	0	0	5	5	8	8	6	6	8	NF	NF	NF	NF	NF	310000	290000	200000	266667	200000	0	0	0	0	0	1.55	1.45	1	500	0.000319346
sp|O00159|MYO1C_HUMAN	MYO1C	Unconventional myosin-Ic OS=Homo sapiens GN=MYO1C PE=1 SV=4	121.61	0	0	0	0	0	0	0	0	0	0	13	13	12	13	12	12	13	NF	NF	NF	NF	NF	320000	260000	220000	266667	220000	0	0	0	0	0	1.45455	1.18182	1	500	7.10077e-05
sp|Q9H2H9|S38A1_HUMAN	SLC38A1	Sodium-coupled neutral amino acid transporter 1 OS=Homo sapiens GN=SLC38A1 PE=1 SV=1	54.01	0	0	0	0	0	0	0	0	0	0	3	3	3	3	2	2	3	NF	NF	NF	NF	NF	380000	280000	140000	266667	140000	0	0	0	0	0	2.71429	2	1	500	0.0104757
sp|P22102|PUR2_HUMAN	GART	Trifunctional purine biosynthetic protein adenosine-3 OS=Homo sapiens GN=GART PE=1 SV=1	107.7	0	0	0	0	0	0	0	0	1	2	10	14	8	10	9	12	14	NF	NF	NF	NF	18000	430000	280000	330000	264500	18000	0	0	0	0	1	23.8889	15.5556	18.3333	500	0.000544585
sp|P11940|PABP1_HUMAN	PABPC1	Polyadenylate-binding protein 1 OS=Homo sapiens GN=PABPC1 PE=1 SV=2	70.63	1	1	0	0	0	0	0	0	3	5	8	10	8	8	6	6	10	110000	NF	NF	NF	490000	210000	220000	110000	257500	110000	1	0	0	0	4.45455	1.90909	2	1	500	0.00392273
sp|Q15366|PCBP2_HUMAN	PCBP2	Poly(rC)-binding protein 2 OS=Homo sapiens GN=PCBP2 PE=1 SV=1	38.56	0	0	0	0	0	0	0	0	1	1	2	4	2	4	2	4	4	NF	NF	NF	NF	540000	170000	190000	130000	257500	130000	0	0	0	0	4.15385	1.30769	1.46154	1	500	0.000322924
sp|P05198|IF2A_HUMAN	EIF2S1	Eukaryotic translation initiation factor 2 subunit 1 OS=Homo sapiens GN=EIF2S1 PE=1 SV=3	36.09	0	0	0	0	0	0	0	0	2	3	4	4	2	2	2	2	4	NF	NF	NF	NF	780000	130000	50000	66000	256500	50000	0	0	0	0	15.6	2.6	1	1.32	500	0.0171143
sp|P35580|MYH10_HUMAN	MYH10	Myosin-10 OS=Homo sapiens GN=MYH10 PE=1 SV=3	228.86	0	0	0	0	0	0	0	0	0	0	9	11	8	9	11	12	12	NF	NF	NF	NF	NF	340000	260000	160000	253333	160000	0	0	0	0	0	2.125	1.625	1	500	0.00339448
sp|O00186|STXB3_HUMAN	STXBP3	Syntaxin-binding protein 3 OS=Homo sapiens GN=STXBP3 PE=1 SV=2	67.72	0	0	0	0	0	0	0	0	0	0	10	10	7	7	6	6	10	NF	NF	NF	NF	NF	290000	280000	190000	253333	190000	0	0	0	0	0	1.52632	1.47368	1	500	0.000339306
sp|Q4VCS5|AMOT_HUMAN	AMOT	Angiomotin OS=Homo sapiens GN=AMOT PE=1 SV=1	118.01	0	0	0	0	0	0	0	0	2	3	8	9	10	10	13	14	14	NF	NF	NF	NF	130000	270000	220000	390000	252500	130000	0	0	0	0	1	2.07692	1.69231	3	500	0.00999894
sp|Q96A65|EXOC4_HUMAN	EXOC4	Exocyst complex component 4 OS=Homo sapiens GN=EXOC4 PE=1 SV=1	110.43	0	0	0	0	0	0	0	0	0	0	9	9	9	10	8	9	10	NF	NF	NF	NF	NF	300000	220000	230000	250000	220000	0	0	0	0	0	1.36364	1	1.04545	500	0.000104496
sp|Q9UBV8|PEF1_HUMAN	PEF1	Peflin OS=Homo sapiens GN=PEF1 PE=1 SV=1	30.36	0	0	0	0	0	0	0	0	0	0	6	6	4	4	4	4	6	NF	NF	NF	NF	NF	330000	200000	220000	250000	200000	0	0	0	0	0	1.65	1	1.1	500	0.0011837
sp|P47897|SYQ_HUMAN	QARS	Glutamine--tRNA ligase OS=Homo sapiens GN=QARS PE=1 SV=1	87.74	0	0	0	0	0	0	0	0	2	3	12	17	9	13	7	12	17	NF	NF	NF	NF	90000	350000	290000	270000	250000	90000	0	0	0	0	1	3.88889	3.22222	3	500	6.70055e-06
sp|Q92616|GCN1_HUMAN	GCN1	eIF-2-alpha kinase activator GCN1 OS=Homo sapiens GN=GCN1 PE=1 SV=6	292.57	0	0	0	0	0	0	0	0	0	0	12	12	12	13	18	18	18	NF	NF	NF	NF	NF	180000	250000	310000	246667	180000	0	0	0	0	0	1	1.38889	1.72222	500	0.00742386
sp|O14929|HAT1_HUMAN	HAT1	Histone acetyltransferase type B catalytic subunit OS=Homo sapiens GN=HAT1 PE=1 SV=1	49.48	0	0	0	0	0	0	0	0	1	1	4	4	4	4	3	3	4	NF	NF	NF	NF	68000	380000	330000	200000	244500	68000	0	0	0	0	1	5.58824	4.85294	2.94118	500	0.00180658
sp|P17301|ITA2_HUMAN	ITGA2	Integrin alpha-2 OS=Homo sapiens GN=ITGA2 PE=1 SV=1	129.21	0	0	0	0	0	0	0	0	0	0	8	8	7	7	8	8	8	NF	NF	NF	NF	NF	260000	200000	260000	240000	200000	0	0	0	0	0	1.3	1	1.3	500	0.000595106
sp|P13797|PLST_HUMAN	PLS3	Plastin-3 OS=Homo sapiens GN=PLS3 PE=1 SV=4	70.77	0	0	0	0	0	0	0	0	0	0	6	7	9	9	10	10	10	NF	NF	NF	NF	NF	240000	230000	250000	240000	230000	0	0	0	0	0	1.04348	1	1.08696	500	0.000122325
sp|Q09028|RBBP4_HUMAN	RBBP4	Histone-binding protein RBBP4 OS=Homo sapiens GN=RBBP4 PE=1 SV=3	47.63	0	0	0	0	0	0	0	0	3	4	4	4	3	3	3	3	4	NF	NF	NF	NF	450000	160000	200000	140000	237500	140000	0	0	0	0	3.21429	1.14286	1.42857	1	500	0.00056039
sp|Q92900|RENT1_HUMAN	UPF1	Regulator of nonsense transcripts 1 OS=Homo sapiens GN=UPF1 PE=1 SV=2	124.27	0	0	0	0	0	0	0	0	0	0	9	10	11	11	11	11	11	NF	NF	NF	NF	NF	200000	260000	250000	236667	200000	0	0	0	0	0	1	1.3	1.25	500	0.00101833
sp|P55795|HNRH2_HUMAN	HNRNPH2	Heterogeneous nuclear ribonucleoprotein H2 OS=Homo sapiens GN=HNRNPH2 PE=1 SV=1	49.23	0	0	0	0	0	0	0	0	0	0	3	5	5	7	4	6	7	NF	NF	NF	NF	NF	160000	360000	180000	233333	160000	0	0	0	0	0	1	2.25	1.125	500	0.0216892
sp|P68400|CSK21_HUMAN	CSNK2A1	Casein kinase II subunit alpha OS=Homo sapiens GN=CSNK2A1 PE=1 SV=1	45.11	0	0	0	0	0	0	0	0	3	3	7	9	5	5	6	6	9	NF	NF	NF	NF	170000	310000	200000	250000	232500	170000	0	0	0	0	1	1.82353	1.17647	1.47059	500	0.000692496
sp|P31948|STIP1_HUMAN	STIP1	Stress-induced-phosphoprotein 1 OS=Homo sapiens GN=STIP1 PE=1 SV=1	62.6	0	0	0	0	0	0	0	0	1	1	5	5	5	5	8	8	8	NF	NF	NF	NF	110000	270000	270000	280000	232500	110000	0	0	0	0	1	2.45455	2.45455	2.54545	500	8.5537e-05
sp|P18669|PGAM1_HUMAN	PGAM1	Phosphoglycerate mutase 1 OS=Homo sapiens GN=PGAM1 PE=1 SV=2	28.79	2	2	0	0	0	0	0	0	3	7	3	3	2	2	2	2	7	130000	NF	NF	NF	630000	120000	97000	73000	230000	73000	1.78082	0	0	0	8.63014	1.64384	1.32877	1	500	0.000406317
sp|O14745|NHRF1_HUMAN	SLC9A3R1	Na(+)/H(+) exchange regulatory cofactor NHE-RF1 OS=Homo sapiens GN=SLC9A3R1 PE=1 SV=4	38.84	0	0	0	0	0	0	0	0	0	0	4	6	5	5	5	5	6	NF	NF	NF	NF	NF	250000	240000	190000	226667	190000	0	0	0	0	0	1.31579	1.26316	1	500	1.79029e-05
sp|O14964|HGS_HUMAN	HGS	Hepatocyte growth factor-regulated tyrosine kinase substrate OS=Homo sapiens GN=HGS PE=1 SV=1	86.14	0	0	0	0	0	0	0	0	0	0	5	6	5	5	6	6	6	NF	NF	NF	NF	NF	250000	170000	240000	220000	170000	0	0	0	0	0	1.47059	1	1.41176	500	0.00124636
sp|Q92598|HS105_HUMAN	HSPH1	Heat shock protein 105 kDa OS=Homo sapiens GN=HSPH1 PE=1 SV=1	96.8	0	0	0	0	0	0	0	0	0	0	7	9	5	7	7	11	11	NF	NF	NF	NF	NF	210000	170000	270000	216667	170000	0	0	0	0	0	1.23529	1	1.58824	500	0.00472166
sp|O43795|MYO1B_HUMAN	MYO1B	Unconventional myosin-Ib OS=Homo sapiens GN=MYO1B PE=1 SV=3	131.9	0	0	0	0	0	0	0	0	0	0	12	13	9	9	10	10	13	NF	NF	NF	NF	NF	270000	160000	210000	213333	160000	0	0	0	0	0	1.6875	1	1.3125	500	0.00138723
sp|O94832|MYO1D_HUMAN	MYO1D	Unconventional myosin-Id OS=Homo sapiens GN=MYO1D PE=1 SV=2	116.13	0	0	0	0	0	0	0	0	0	0	9	9	7	7	8	8	9	NF	NF	NF	NF	NF	300000	130000	210000	213333	130000	0	0	0	0	0	2.30769	1	1.61538	500	0.00793417
sp|P63151|2ABA_HUMAN	PPP2R2A	Serine/threonine-protein phosphatase 2A 55 kDa regulatory subunit B alpha isoform OS=Homo sapiens GN=PPP2R2A PE=1 SV=1	51.66	0	0	0	0	0	0	0	0	0	0	5	7	5	5	4	4	7	NF	NF	NF	NF	NF	240000	290000	110000	213333	110000	0	0	0	0	0	2.18182	2.63636	1	500	0.0128891
sp|O15372|EIF3H_HUMAN	EIF3H	Eukaryotic translation initiation factor 3 subunit H OS=Homo sapiens GN=EIF3H PE=1 SV=1	39.91	0	0	0	0	0	0	0	0	5	11	3	3	2	3	2	2	11	NF	NF	NF	NF	730000	53000	37000	21000	210250	21000	0	0	0	0	34.7619	2.52381	1.7619	1	500	0.00822521
sp|Q9Y696|CLIC4_HUMAN	CLIC4	Chloride intracellular channel protein 4 OS=Homo sapiens GN=CLIC4 PE=1 SV=4	28.75	0	0	0	0	0	0	0	0	0	0	5	5	5	5	4	5	5	NF	NF	NF	NF	NF	350000	170000	110000	210000	110000	0	0	0	0	0	3.18182	1.54545	1	500	0.0281146
sp|Q86X29|LSR_HUMAN	LSR	Lipolysis-stimulated lipoprotein receptor OS=Homo sapiens GN=LSR PE=1 SV=4	71.39	0	0	0	0	0	0	0	0	0	0	6	8	6	7	6	8	8	NF	NF	NF	NF	NF	220000	220000	180000	206667	180000	0	0	0	0	0	1.22222	1.22222	1	500	7.47157e-06
sp|O95297|MPZL1_HUMAN	MPZL1	Myelin protein zero-like protein 1 OS=Homo sapiens GN=MPZL1 PE=1 SV=1	29.06	0	0	0	0	0	0	0	0	0	0	3	4	2	4	3	5	5	NF	NF	NF	NF	NF	240000	220000	160000	206667	160000	0	0	0	0	0	1.5	1.375	1	500	0.000167343
sp|Q92542|NICA_HUMAN	NCSTN	Nicastrin OS=Homo sapiens GN=NCSTN PE=1 SV=2	78.36	0	0	0	0	0	0	0	0	0	0	5	5	4	4	4	4	5	NF	NF	NF	NF	NF	330000	150000	140000	206667	140000	0	0	0	0	0	2.35714	1.07143	1	500	0.0162106
sp|P20020|AT2B1_HUMAN	ATP2B1	Plasma membrane calcium-transporting ATPase 1 OS=Homo sapiens GN=ATP2B1 PE=1 SV=3	138.67	0	0	0	0	0	0	0	0	0	0	8	8	7	7	8	8	8	NF	NF	NF	NF	NF	230000	190000	190000	203333	190000	0	0	0	0	0	1.21053	1	1	500	7.00615e-06
sp|P17844|DDX5_HUMAN	DDX5	Probable ATP-dependent RNA helicase DDX5 OS=Homo sapiens GN=DDX5 PE=1 SV=1	69.1	0	0	0	0	0	0	0	0	0	0	8	11	6	6	7	8	11	NF	NF	NF	NF	NF	250000	180000	180000	203333	180000	0	0	0	0	0	1.38889	1	1	500	0.000159981
sp|Q99536|VAT1_HUMAN	VAT1	Synaptic vesicle membrane protein VAT-1 homolog OS=Homo sapiens GN=VAT1 PE=1 SV=2	41.89	2	3	0	0	0	0	0	0	5	6	4	4	5	5	4	4	6	110000	NF	NF	NF	630000	71000	65000	43000	202250	43000	2.55814	0	0	0	14.6512	1.65116	1.51163	1	500	0.000602945
sp|P49736|MCM2_HUMAN	MCM2	DNA replication licensing factor MCM2 OS=Homo sapiens GN=MCM2 PE=1 SV=4	101.83	0	0	0	0	0	0	0	0	1	2	10	15	11	14	10	15	15	NF	NF	NF	NF	28000	300000	210000	270000	202000	28000	0	0	0	0	1	10.7143	7.5	9.64286	500	0.000550491
sp|P52292|IMA1_HUMAN	KPNA2	Importin subunit alpha-1 OS=Homo sapiens GN=KPNA2 PE=1 SV=1	57.83	0	0	0	0	0	0	0	0	5	6	6	6	7	9	7	7	9	NF	NF	NF	NF	260000	160000	210000	170000	200000	160000	0	0	0	0	1.625	1	1.3125	1.0625	500	0.00058535
sp|P61163|ACTZ_HUMAN	ACTR1A	Alpha-centractin OS=Homo sapiens GN=ACTR1A PE=1 SV=1	42.59	2	2	0	0	0	0	0	0	3	3	3	8	3	3	4	5	8	110000	NF	NF	NF	320000	210000	110000	140000	195000	110000	1	0	0	0	2.90909	1.90909	1	1.27273	500	0.00318021
sp|P23921|RIR1_HUMAN	RRM1	Ribonucleoside-diphosphate reductase large subunit OS=Homo sapiens GN=RRM1 PE=1 SV=1	90.01	5	6	0	0	0	0	0	0	0	0	6	7	7	7	10	10	10	2000000	NF	NF	NF	NF	170000	130000	270000	190000	130000	15.3846	0	0	0	0	1.30769	1	2.07692	500	0.0195265
sp|P23634|AT2B4_HUMAN	ATP2B4	Plasma membrane calcium-transporting ATPase 4 OS=Homo sapiens GN=ATP2B4 PE=1 SV=2	137.83	0	0	0	0	0	0	0	0	0	0	6	8	8	8	7	7	8	NF	NF	NF	NF	NF	200000	160000	180000	180000	160000	0	0	0	0	0	1.25	1	1.125	500	7.73519e-05
sp|O95373|IPO7_HUMAN	IPO7	Importin-7 OS=Homo sapiens GN=IPO7 PE=1 SV=1	119.44	0	0	0	0	0	0	0	0	2	3	10	11	5	5	8	8	11	NF	NF	NF	NF	140000	250000	150000	180000	180000	140000	0	0	0	0	1	1.78571	1.07143	1.28571	500	0.00115785
sp|Q8TD47|RS4Y2_HUMAN	RPS4Y2	40S ribosomal protein S4, Y isoform 2 OS=Homo sapiens GN=RPS4Y2 PE=2 SV=3	29.28	0	0	0	0	0	0	0	0	0	0	3	3	2	2	3	3	3	NF	NF	NF	NF	NF	260000	110000	170000	180000	110000	0	0	0	0	0	2.36364	1	1.54545	500	0.00890858
sp|Q06203|PUR1_HUMAN	PPAT	Amidophosphoribosyltransferase OS=Homo sapiens GN=PPAT PE=1 SV=1	57.36	0	0	0	0	0	0	0	0	3	4	5	5	4	4	4	4	5	NF	NF	NF	NF	240000	250000	120000	100000	177500	100000	0	0	0	0	2.4	2.5	1.2	1	500	0.0164656
sp|P35221|CTNA1_HUMAN	CTNNA1	Catenin alpha-1 OS=Homo sapiens GN=CTNNA1 PE=1 SV=1	100.01	0	0	0	0	0	0	0	0	0	0	6	6	5	5	9	9	9	NF	NF	NF	NF	NF	160000	140000	230000	176667	140000	0	0	0	0	0	1.14286	1	1.64286	500	0.00765456
sp|Q9NZW5|MPP6_HUMAN	MPP6	MAGUK p55 subfamily member 6 OS=Homo sapiens GN=MPP6 PE=1 SV=2	61.08	0	0	0	0	0	0	0	0	0	0	7	7	6	6	5	5	7	NF	NF	NF	NF	NF	230000	180000	120000	176667	120000	0	0	0	0	0	1.91667	1.5	1	500	0.00171018
sp|Q9UIW2|PLXA1_HUMAN	PLXNA1	Plexin-A1 OS=Homo sapiens GN=PLXNA1 PE=1 SV=3	210.93	0	0	0	0	0	0	0	0	0	0	5	5	8	9	12	14	14	NF	NF	NF	NF	NF	110000	170000	250000	176667	110000	0	0	0	0	0	1	1.54545	2.27273	500	0.0223336
sp|P0DP24|CALM2_HUMAN	CALM2	Calmodulin-2 OS=Homo sapiens GN=CALM2 PE=1 SV=1	16.83	0	0	0	0	0	0	0	0	0	0	3	3	4	6	4	5	6	NF	NF	NF	NF	NF	100000	180000	240000	173333	100000	0	0	0	0	0	1	1.8	2.4	500	0.0224732
sp|P49591|SYSC_HUMAN	SARS	Serine--tRNA ligase, cytoplasmic OS=Homo sapiens GN=SARS PE=1 SV=3	58.74	0	0	0	0	0	0	0	0	0	0	5	6	8	8	6	6	8	NF	NF	NF	NF	NF	130000	230000	160000	173333	130000	0	0	0	0	0	1	1.76923	1.23077	500	0.00536551
sp|P19623|SPEE_HUMAN	SRM	Spermidine synthase OS=Homo sapiens GN=SRM PE=1 SV=1	33.8	0	0	0	0	0	0	0	0	3	3	7	8	5	5	5	5	8	NF	NF	NF	NF	140000	300000	110000	120000	167500	110000	0	0	0	0	1.27273	2.72727	1	1.09091	500	0.0296943
sp|Q14108|SCRB2_HUMAN	SCARB2	Lysosome membrane protein 2 OS=Homo sapiens GN=SCARB2 PE=1 SV=2	54.26	0	0	0	0	0	0	0	0	0	0	4	4	2	2	2	2	4	NF	NF	NF	NF	NF	190000	190000	110000	163333	110000	0	0	0	0	0	1.72727	1.72727	1	500	0.00155697
sp|O60645|EXOC3_HUMAN	EXOC3	Exocyst complex component 3 OS=Homo sapiens GN=EXOC3 PE=1 SV=2	86.79	0	0	0	0	0	0	0	0	0	0	9	9	5	5	6	6	9	NF	NF	NF	NF	NF	260000	130000	98000	162667	98000	0	0	0	0	0	2.65306	1.32653	1	500	0.0175099
sp|O00154|BACH_HUMAN	ACOT7	Cytosolic acyl coenzyme A thioester hydrolase OS=Homo sapiens GN=ACOT7 PE=1 SV=3	41.77	0	0	0	0	0	0	0	0	3	3	4	5	7	8	7	9	9	NF	NF	NF	NF	260000	120000	150000	120000	162500	120000	0	0	0	0	2.16667	1	1.25	1	500	0.000335657
sp|Q15233|NONO_HUMAN	NONO	Non-POU domain-containing octamer-binding protein OS=Homo sapiens GN=NONO PE=1 SV=4	54.2	0	0	0	0	0	0	0	0	2	2	3	4	3	4	3	4	4	NF	NF	NF	NF	210000	110000	160000	170000	162500	110000	0	0	0	0	1.90909	1	1.45455	1.54545	500	0.0040418
sp|P54289|CA2D1_HUMAN	CACNA2D1	Voltage-dependent calcium channel subunit alpha-2/delta-1 OS=Homo sapiens GN=CACNA2D1 PE=1 SV=3	124.49	3	5	0	0	0	0	0	0	5	7	5	5	7	8	3	3	8	160000	NF	NF	NF	480000	58000	89000	20000	161750	20000	8	0	0	0	24	2.9	4.45	1	500	0.0475789
sp|Q9Y3F4|STRAP_HUMAN	STRAP	Serine-threonine kinase receptor-associated protein OS=Homo sapiens GN=STRAP PE=1 SV=1	38.41	0	0	0	0	0	0	0	0	6	7	3	3	3	3	3	4	7	NF	NF	NF	NF	410000	84000	79000	73000	161500	73000	0	0	0	0	5.61644	1.15068	1.08219	1	500	5.83163e-08
sp|Q13576|IQGA2_HUMAN	IQGAP2	Ras GTPase-activating-like protein IQGAP2 OS=Homo sapiens GN=IQGAP2 PE=1 SV=4	180.47	0	0	0	0	0	0	0	0	0	0	7	7	10	10	17	17	17	NF	NF	NF	NF	NF	87000	140000	250000	159000	87000	0	0	0	0	0	1	1.6092	2.87356	500	0.0452783
sp|Q5VW32|BROX_HUMAN	BROX	BRO1 domain-containing protein BROX OS=Homo sapiens GN=BROX PE=1 SV=1	46.45	0	0	0	0	0	0	0	0	1	1	3	3	4	4	2	2	4	NF	NF	NF	NF	160000	170000	220000	80000	157500	80000	0	0	0	0	2	2.125	2.75	1	500	0.0155218
sp|P53618|COPB_HUMAN	COPB1	Coatomer subunit beta OS=Homo sapiens GN=COPB1 PE=1 SV=3	107.07	0	0	0	0	0	0	0	0	1	1	8	10	9	12	9	12	12	NF	NF	NF	NF	20000	180000	180000	250000	157500	20000	0	0	0	0	1	9	9	12.5	500	0.00368503
sp|P13807|GYS1_HUMAN	GYS1	Glycogen [starch] synthase, muscle OS=Homo sapiens GN=GYS1 PE=1 SV=2	83.73	0	0	0	0	0	0	0	0	0	0	5	5	6	8	8	12	12	NF	NF	NF	NF	NF	140000	140000	180000	153333	140000	0	0	0	0	0	1	1	1.28571	500	0.00183511
sp|P42356|PI4KA_HUMAN	PI4KA	Phosphatidylinositol 4-kinase alpha OS=Homo sapiens GN=PI4KA PE=1 SV=4	236.68	0	0	0	0	0	0	0	0	0	0	7	8	9	9	11	11	11	NF	NF	NF	NF	NF	100000	140000	220000	153333	100000	0	0	0	0	0	1	1.4	2.2	500	0.0229306
sp|P78310|CXAR_HUMAN	CXADR	Coxsackievirus and adenovirus receptor OS=Homo sapiens GN=CXADR PE=1 SV=1	40	0	0	0	0	0	0	0	0	0	0	3	4	5	6	5	6	6	NF	NF	NF	NF	NF	140000	160000	150000	150000	140000	0	0	0	0	0	1	1.14286	1.07143	500	0.000173951
sp|Q14344|GNA13_HUMAN	GNA13	Guanine nucleotide-binding protein subunit alpha-13 OS=Homo sapiens GN=GNA13 PE=1 SV=2	44.02	0	0	0	0	0	0	0	0	0	0	5	5	4	4	7	8	8	NF	NF	NF	NF	NF	130000	110000	210000	150000	110000	0	0	0	0	0	1.18182	1	1.90909	500	0.0164116
sp|P09496|CLCA_HUMAN	CLTA	Clathrin light chain A OS=Homo sapiens GN=CLTA PE=1 SV=1	27.06	0	0	0	0	0	0	0	0	0	0	4	4	2	2	3	3	4	NF	NF	NF	NF	NF	230000	89000	130000	149667	89000	0	0	0	0	0	2.58427	1	1.46067	500	0.0141379
sp|P11234|RALB_HUMAN	RALB	Ras-related protein Ral-B OS=Homo sapiens GN=RALB PE=1 SV=1	23.39	1	1	0	0	0	0	0	0	1	3	5	5	4	5	4	4	5	130000	NF	NF	NF	140000	220000	130000	100000	147500	100000	1.3	0	0	0	1.4	2.2	1.3	1	500	0.00638947
sp|Q96KP1|EXOC2_HUMAN	EXOC2	Exocyst complex component 2 OS=Homo sapiens GN=EXOC2 PE=1 SV=1	104	0	0	0	0	0	0	0	0	0	0	6	6	6	6	10	10	10	NF	NF	NF	NF	NF	130000	120000	190000	146667	120000	0	0	0	0	0	1.08333	1	1.58333	500	0.00712845
sp|P33992|MCM5_HUMAN	MCM5	DNA replication licensing factor MCM5 OS=Homo sapiens GN=MCM5 PE=1 SV=5	82.23	0	0	0	0	0	0	0	0	0	0	6	9	5	9	9	12	12	NF	NF	NF	NF	NF	120000	130000	180000	143333	120000	0	0	0	0	0	1	1.08333	1.5	500	0.00514648
sp|P62280|RS11_HUMAN	RPS11	40S ribosomal protein S11 OS=Homo sapiens GN=RPS11 PE=1 SV=3	18.42	0	0	0	0	0	0	0	0	0	0	3	3	4	4	3	3	4	NF	NF	NF	NF	NF	140000	140000	140000	140000	140000	0	0	0	0	0	1	1	1	500	3.80514e-05
sp|P43246|MSH2_HUMAN	MSH2	DNA mismatch repair protein Msh2 OS=Homo sapiens GN=MSH2 PE=1 SV=1	104.68	0	0	0	0	0	0	0	0	0	0	7	9	6	8	6	7	9	NF	NF	NF	NF	NF	190000	88000	140000	139333	88000	0	0	0	0	0	2.15909	1	1.59091	500	0.00602898
sp|Q15029|U5S1_HUMAN	EFTUD2	116 kDa U5 small nuclear ribonucleoprotein component OS=Homo sapiens GN=EFTUD2 PE=1 SV=1	109.37	0	0	0	0	0	0	0	0	1	1	10	11	5	6	10	10	11	NF	NF	NF	NF	11000	230000	110000	200000	137750	11000	0	0	0	0	1	20.9091	10	18.1818	500	0.00686896
sp|Q9UPT5|EXOC7_HUMAN	EXOC7	Exocyst complex component 7 OS=Homo sapiens GN=EXOC7 PE=1 SV=3	83.33	0	0	0	0	0	0	0	0	0	0	4	4	10	10	7	7	10	NF	NF	NF	NF	NF	110000	190000	110000	136667	110000	0	0	0	0	0	1	1.72727	1	500	0.00703872
sp|Q8WTV0|SCRB1_HUMAN	SCARB1	Scavenger receptor class B member 1 OS=Homo sapiens GN=SCARB1 PE=1 SV=1	60.84	0	0	0	0	0	0	0	0	0	0	3	3	3	3	2	2	3	NF	NF	NF	NF	NF	190000	110000	110000	136667	110000	0	0	0	0	0	1.72727	1	1	500	0.00254402
sp|Q8TEX9|IPO4_HUMAN	IPO4	Importin-4 OS=Homo sapiens GN=IPO4 PE=1 SV=2	118.64	0	0	0	0	0	0	0	0	0	0	7	8	5	5	4	5	8	NF	NF	NF	NF	NF	240000	95000	74000	136333	74000	0	0	0	0	0	3.24324	1.28378	1	500	0.0408784
sp|Q9Y2J2|E41L3_HUMAN	EPB41L3	Band 4.1-like protein 3 OS=Homo sapiens GN=EPB41L3 PE=1 SV=2	120.6	0	0	0	0	0	0	0	0	0	0	6	6	4	4	5	5	6	NF	NF	NF	NF	NF	160000	110000	130000	133333	110000	0	0	0	0	0	1.45455	1	1.18182	500	0.000337319
sp|Q6P2Q9|PRP8_HUMAN	PRPF8	Pre-mRNA-processing-splicing factor 8 OS=Homo sapiens GN=PRPF8 PE=1 SV=2	273.43	0	0	0	0	0	0	0	0	2	3	8	10	10	11	10	13	13	NF	NF	NF	NF	31000	140000	130000	220000	130250	31000	0	0	0	0	1	4.51613	4.19355	7.09677	500	0.0109917
sp|P18206|VINC_HUMAN	VCL	Vinculin OS=Homo sapiens GN=VCL PE=1 SV=4	123.72	1	2	0	0	0	0	0	0	1	1	10	12	10	10	12	12	12	25000	NF	NF	NF	11000	190000	140000	170000	127750	11000	2.27273	0	0	0	1	17.2727	12.7273	15.4545	500	0.000274625
sp|Q99615|DNJC7_HUMAN	DNAJC7	DnaJ homolog subfamily C member 7 OS=Homo sapiens GN=DNAJC7 PE=1 SV=2	56.4	0	0	0	0	0	0	0	0	0	0	7	7	4	4	2	3	7	NF	NF	NF	NF	NF	210000	130000	43000	127667	43000	0	0	0	0	0	4.88372	3.02326	1	500	0.043343
sp|Q9NV70|EXOC1_HUMAN	EXOC1	Exocyst complex component 1 OS=Homo sapiens GN=EXOC1 PE=1 SV=4	101.92	0	0	0	0	0	0	0	0	0	0	4	4	6	6	6	6	6	NF	NF	NF	NF	NF	120000	110000	150000	126667	110000	0	0	0	0	0	1.09091	1	1.36364	500	0.002065
sp|Q92878|RAD50_HUMAN	RAD50	DNA repair protein RAD50 OS=Homo sapiens GN=RAD50 PE=1 SV=1	153.8	0	0	0	0	0	0	0	0	0	0	6	6	7	7	8	8	8	NF	NF	NF	NF	NF	100000	140000	140000	126667	100000	0	0	0	0	0	1	1.4	1.4	500	0.00231773
sp|O00592|PODXL_HUMAN	PODXL	Podocalyxin OS=Homo sapiens GN=PODXL PE=1 SV=2	58.6	0	0	0	0	0	0	0	0	0	0	2	2	4	4	4	4	4	NF	NF	NF	NF	NF	93000	94000	190000	125667	93000	0	0	0	0	0	1	1.01075	2.04301	500	0.0307826
sp|P51665|PSMD7_HUMAN	PSMD7	26S proteasome non-ATPase regulatory subunit 7 OS=Homo sapiens GN=PSMD7 PE=1 SV=2	37	1	1	0	0	0	0	0	0	3	6	2	2	4	5	2	5	6	30000	NF	NF	NF	360000	19000	62000	54000	123750	19000	1.57895	0	0	0	18.9474	1	3.26316	2.84211	500	0.0325376
sp|Q15286|RAB35_HUMAN	RAB35	Ras-related protein Rab-35 OS=Homo sapiens GN=RAB35 PE=1 SV=1	23.01	0	0	0	0	0	0	0	0	1	2	6	7	4	4	4	4	7	NF	NF	NF	NF	14000	260000	110000	110000	123500	14000	0	0	0	0	1	18.5714	7.85714	7.85714	500	0.0194565
sp|Q92485|ASM3B_HUMAN	SMPDL3B	Acid sphingomyelinase-like phosphodiesterase 3b OS=Homo sapiens GN=SMPDL3B PE=1 SV=2	50.78	0	0	0	0	0	0	0	0	0	0	3	3	2	2	3	3	3	NF	NF	NF	NF	NF	160000	120000	89000	123000	89000	0	0	0	0	0	1.79775	1.34831	1	500	0.00107156
sp|Q96N67|DOCK7_HUMAN	DOCK7	Dedicator of cytokinesis protein 7 OS=Homo sapiens GN=DOCK7 PE=1 SV=4	242.41	0	0	0	0	0	0	0	0	0	0	7	7	7	7	9	10	10	NF	NF	NF	NF	NF	160000	78000	130000	122667	78000	0	0	0	0	0	2.05128	1	1.66667	500	0.00535344
sp|Q9Y678|COPG1_HUMAN	COPG1	Coatomer subunit gamma-1 OS=Homo sapiens GN=COPG1 PE=1 SV=1	97.66	1	1	0	0	0	0	0	0	0	0	6	10	6	7	8	9	10	170000	NF	NF	NF	NF	150000	85000	130000	121667	85000	2	0	0	0	0	1.76471	1	1.52941	500	0.00272333
sp|Q92692|NECT2_HUMAN	NECTIN2	Nectin-2 OS=Homo sapiens GN=NECTIN2 PE=1 SV=1	57.71	0	0	0	0	0	0	0	0	0	0	4	4	3	3	4	4	4	NF	NF	NF	NF	NF	160000	95000	110000	121667	95000	0	0	0	0	0	1.68421	1	1.15789	500	0.00131021
sp|Q9HD42|CHM1A_HUMAN	CHMP1A	Charged multivesicular body protein 1a OS=Homo sapiens GN=CHMP1A PE=1 SV=1	21.69	0	0	0	0	0	0	0	0	0	0	2	2	2	2	2	2	2	NF	NF	NF	NF	NF	170000	100000	86000	118667	86000	0	0	0	0	0	1.97674	1.16279	1	500	0.00415322
sp|P11172|UMPS_HUMAN	UMPS	Uridine 5'-monophosphate synthase OS=Homo sapiens GN=UMPS PE=1 SV=1	52.19	0	0	0	0	0	0	0	0	1	2	3	4	4	4	4	4	4	NF	NF	NF	NF	260000	73000	89000	51000	118250	51000	0	0	0	0	5.09804	1.43137	1.7451	1	500	0.00190625
sp|Q9H3S7|PTN23_HUMAN	PTPN23	Tyrosine-protein phosphatase non-receptor type 23 OS=Homo sapiens GN=PTPN23 PE=1 SV=1	178.86	0	0	0	0	0	0	0	0	0	0	4	4	8	8	9	9	9	NF	NF	NF	NF	NF	51000	120000	180000	117000	51000	0	0	0	0	0	1	2.35294	3.52941	500	0.0489083
sp|O00567|NOP56_HUMAN	NOP56	Nucleolar protein 56 OS=Homo sapiens GN=NOP56 PE=1 SV=4	66.01	0	0	0	0	0	0	0	0	0	0	3	5	3	5	3	6	6	NF	NF	NF	NF	NF	130000	130000	90000	116667	90000	0	0	0	0	0	1.44444	1.44444	1	500	0.000231605
sp|Q13263|TIF1B_HUMAN	TRIM28	Transcription intermediary factor 1-beta OS=Homo sapiens GN=TRIM28 PE=1 SV=5	88.49	0	0	0	0	0	0	0	0	2	2	7	13	4	5	6	9	13	NF	NF	NF	NF	86000	190000	65000	120000	115250	65000	0	0	0	0	1.32308	2.92308	1	1.84615	500	0.0179079
sp|Q96S97|MYADM_HUMAN	MYADM	Myeloid-associated differentiation marker OS=Homo sapiens GN=MYADM PE=1 SV=2	35.25	0	0	0	0	0	0	0	0	2	10	2	2	2	2	2	3	10	NF	NF	NF	NF	240000	110000	55000	55000	115000	55000	0	0	0	0	4.36364	2	1	1	500	0.00781869
sp|P07948|LYN_HUMAN	LYN	Tyrosine-protein kinase Lyn OS=Homo sapiens GN=LYN PE=1 SV=3	58.54	0	0	0	0	0	0	0	0	0	0	4	4	5	5	5	5	5	NF	NF	NF	NF	NF	110000	160000	74000	114667	74000	0	0	0	0	0	1.48649	2.16216	1	500	0.0085429
sp|Q14203|DCTN1_HUMAN	DCTN1	Dynactin subunit 1 OS=Homo sapiens GN=DCTN1 PE=1 SV=3	141.61	0	0	0	0	0	0	0	0	2	3	4	4	3	3	6	6	6	NF	NF	NF	NF	200000	95000	56000	100000	112750	56000	0	0	0	0	3.57143	1.69643	1	1.78571	500	0.00558223
sp|P31946|1433B_HUMAN	YWHAB	14-3-3 protein beta/alpha OS=Homo sapiens GN=YWHAB PE=1 SV=3	28.06	2	4	0	0	0	0	0	0	2	6	2	2	3	4	2	2	6	37000	NF	NF	NF	95000	170000	100000	81000	111500	37000	1	0	0	0	2.56757	4.59459	2.7027	2.18919	500	0.00534651
sp|O43592|XPOT_HUMAN	XPOT	Exportin-T OS=Homo sapiens GN=XPOT PE=1 SV=2	109.89	0	0	0	0	0	0	0	0	2	2	6	6	8	9	10	10	10	NF	NF	NF	NF	34000	110000	120000	180000	111000	34000	0	0	0	0	1	3.23529	3.52941	5.29412	500	0.00896694
sp|Q13425|SNTB2_HUMAN	SNTB2	Beta-2-syntrophin OS=Homo sapiens GN=SNTB2 PE=1 SV=1	57.91	0	0	0	0	0	0	0	0	0	0	4	4	4	4	3	4	4	NF	NF	NF	NF	NF	140000	110000	72000	107333	72000	0	0	0	0	0	1.94444	1.52778	1	500	0.00190091
sp|P62753|RS6_HUMAN	RPS6	40S ribosomal protein S6 OS=Homo sapiens GN=RPS6 PE=1 SV=1	28.66	0	0	0	0	0	0	0	0	0	0	2	3	2	2	3	3	3	NF	NF	NF	NF	NF	110000	110000	100000	106667	100000	0	0	0	0	0	1.1	1.1	1	500	3.04688e-06
sp|P55011|S12A2_HUMAN	SLC12A2	Solute carrier family 12 member 2 OS=Homo sapiens GN=SLC12A2 PE=1 SV=1	131.36	0	0	0	0	0	0	0	0	0	0	5	5	8	8	7	7	8	NF	NF	NF	NF	NF	70000	120000	130000	106667	70000	0	0	0	0	0	1	1.71429	1.85714	500	0.00931688
sp|O60884|DNJA2_HUMAN	DNAJA2	DnaJ homolog subfamily A member 2 OS=Homo sapiens GN=DNAJA2 PE=1 SV=1	45.72	0	0	0	0	0	0	0	0	1	2	5	7	6	6	5	7	7	NF	NF	NF	NF	34000	120000	160000	110000	106000	34000	0	0	0	0	1	3.52941	4.70588	3.23529	500	0.00100101
sp|O43865|SAHH2_HUMAN	AHCYL1	S-adenosylhomocysteine hydrolase-like protein 1 OS=Homo sapiens GN=AHCYL1 PE=1 SV=2	58.91	0	0	0	0	0	0	0	0	0	0	2	3	3	3	4	4	4	NF	NF	NF	NF	NF	180000	62000	75000	105667	62000	0	0	0	0	0	2.90323	1	1.20968	500	0.0312101
sp|P20645|MPRD_HUMAN	M6PR	Cation-dependent mannose-6-phosphate receptor OS=Homo sapiens GN=M6PR PE=1 SV=1	30.97	0	0	0	0	0	0	0	0	2	2	2	2	3	4	2	2	4	NF	NF	NF	NF	51000	190000	100000	79000	105000	51000	0	0	0	0	1	3.72549	1.96078	1.54902	500	0.0118135
sp|P27694|RFA1_HUMAN	RPA1	Replication protein A 70 kDa DNA-binding subunit OS=Homo sapiens GN=RPA1 PE=1 SV=2	68.1	0	0	0	0	0	0	0	0	0	0	6	6	6	6	6	6	6	NF	NF	NF	NF	NF	95000	110000	110000	105000	95000	0	0	0	0	0	1	1.15789	1.15789	500	0.000408492
sp|P40925|MDHC_HUMAN	MDH1	Malate dehydrogenase, cytoplasmic OS=Homo sapiens GN=MDH1 PE=1 SV=4	36.4	0	0	0	0	0	0	0	0	0	0	6	6	4	4	3	3	6	NF	NF	NF	NF	NF	170000	81000	59000	103333	59000	0	0	0	0	0	2.88136	1.37288	1	500	0.0235407
sp|Q96IJ6|GMPPA_HUMAN	GMPPA	Mannose-1-phosphate guanyltransferase alpha OS=Homo sapiens GN=GMPPA PE=1 SV=1	46.26	0	0	0	0	0	0	0	0	2	2	6	7	5	5	3	3	7	NF	NF	NF	NF	53000	160000	150000	50000	103250	50000	0	0	0	0	1.06	3.2	3	1	500	0.019956
sp|P20340|RAB6A_HUMAN	RAB6A	Ras-related protein Rab-6A OS=Homo sapiens GN=RAB6A PE=1 SV=3	23.58	0	0	0	0	0	0	0	0	3	5	4	4	4	4	4	4	5	NF	NF	NF	NF	200000	110000	46000	56000	103000	46000	0	0	0	0	4.34783	2.3913	1	1.21739	500	0.0134203
sp|O96019|ACL6A_HUMAN	ACTL6A	Actin-like protein 6A OS=Homo sapiens GN=ACTL6A PE=1 SV=1	47.43	0	0	0	0	0	0	0	0	0	0	3	3	4	4	3	4	4	NF	NF	NF	NF	NF	98000	110000	98000	102000	98000	0	0	0	0	0	1	1.12245	1	500	7.92439e-05
sp|P13861|KAP2_HUMAN	PRKAR2A	cAMP-dependent protein kinase type II-alpha regulatory subunit OS=Homo sapiens GN=PRKAR2A PE=1 SV=2	45.49	0	0	0	0	0	0	0	0	0	0	3	3	5	5	3	3	5	NF	NF	NF	NF	NF	85000	140000	81000	102000	81000	0	0	0	0	0	1.04938	1.7284	1	500	0.00585043
sp|Q15382|RHEB_HUMAN	RHEB	GTP-binding protein Rheb OS=Homo sapiens GN=RHEB PE=1 SV=1	20.48	0	0	0	0	0	0	0	0	0	0	5	5	4	4	6	6	6	NF	NF	NF	NF	NF	120000	75000	110000	101667	75000	0	0	0	0	0	1.6	1	1.46667	500	0.00178434
sp|Q9NUU7|DD19A_HUMAN	DDX19A	ATP-dependent RNA helicase DDX19A OS=Homo sapiens GN=DDX19A PE=1 SV=1	53.94	0	0	0	0	0	0	0	0	1	1	4	6	4	4	5	5	6	NF	NF	NF	NF	53000	130000	110000	110000	100750	53000	0	0	0	0	1	2.45283	2.07547	2.07547	500	4.08005e-06
sp|P63096|GNAI1_HUMAN	GNAI1	Guanine nucleotide-binding protein G(i) subunit alpha-1 OS=Homo sapiens GN=GNAI1 PE=1 SV=2	40.34	0	0	0	0	0	0	0	0	0	0	3	3	2	2	4	4	4	NF	NF	NF	NF	NF	110000	77000	110000	99000	77000	0	0	0	0	0	1.42857	1	1.42857	500	0.00137827
sp|P62263|RS14_HUMAN	RPS14	40S ribosomal protein S14 OS=Homo sapiens GN=RPS14 PE=1 SV=3	16.26	0	0	0	0	0	0	0	0	0	0	3	4	3	3	3	3	4	NF	NF	NF	NF	NF	140000	58000	99000	99000	58000	0	0	0	0	0	2.41379	1	1.7069	500	0.00947198
sp|Q9BX67|JAM3_HUMAN	JAM3	Junctional adhesion molecule C OS=Homo sapiens GN=JAM3 PE=1 SV=1	35	0	0	0	0	0	0	0	0	0	0	3	3	2	2	2	2	3	NF	NF	NF	NF	NF	120000	100000	75000	98333.3	75000	0	0	0	0	0	1.6	1.33333	1	500	0.000293435
sp|Q9Y6E0|STK24_HUMAN	STK24	Serine/threonine-protein kinase 24 OS=Homo sapiens GN=STK24 PE=1 SV=1	49.28	0	0	0	0	0	0	0	0	0	0	2	2	4	4	5	5	5	NF	NF	NF	NF	NF	96000	99000	99000	98000	96000	0	0	0	0	0	1	1.03125	1.03125	500	7.06714e-05
sp|O15031|PLXB2_HUMAN	PLXNB2	Plexin-B2 OS=Homo sapiens GN=PLXNB2 PE=1 SV=3	205	0	0	0	0	0	0	0	0	0	0	6	6	8	8	6	6	8	NF	NF	NF	NF	NF	67000	130000	95000	97333.3	67000	0	0	0	0	0	1	1.9403	1.41791	500	0.00777755
sp|Q92973|TNPO1_HUMAN	TNPO1	Transportin-1 OS=Homo sapiens GN=TNPO1 PE=1 SV=2	102.29	0	0	0	0	0	0	0	0	1	2	4	5	4	8	6	8	8	NF	NF	NF	NF	50000	91000	74000	170000	96250	50000	0	0	0	0	1	1.82	1.48	3.4	500	0.0330767
sp|P61764|STXB1_HUMAN	STXBP1	Syntaxin-binding protein 1 OS=Homo sapiens GN=STXBP1 PE=1 SV=1	67.53	0	0	0	0	0	0	0	0	0	0	4	4	3	3	3	3	4	NF	NF	NF	NF	NF	140000	83000	64000	95666.7	64000	0	0	0	0	0	2.1875	1.29688	1	500	0.00618874
sp|O15160|RPAC1_HUMAN	POLR1C	DNA-directed RNA polymerases I and III subunit RPAC1 OS=Homo sapiens GN=POLR1C PE=1 SV=1	39.23	0	0	0	0	0	0	0	0	2	7	4	4	5	5	4	4	7	NF	NF	NF	NF	80000	130000	92000	75000	94250	75000	0	0	0	0	1.06667	1.73333	1.22667	1	500	0.000946594
sp|P61421|VA0D1_HUMAN	ATP6V0D1	V-type proton ATPase subunit d 1 OS=Homo sapiens GN=ATP6V0D1 PE=1 SV=1	40.3	0	0	0	0	0	0	0	0	1	3	3	6	3	5	3	6	6	NF	NF	NF	NF	57000	120000	87000	110000	93500	57000	0	0	0	0	1	2.10526	1.52632	1.92982	500	0.000434452
sp|Q9H2J7|S6A15_HUMAN	SLC6A15	Sodium-dependent neutral amino acid transporter B(0)AT2 OS=Homo sapiens GN=SLC6A15 PE=1 SV=1	81.78	0	0	0	0	0	0	0	0	0	0	3	4	2	3	7	9	9	NF	NF	NF	NF	NF	67000	62000	150000	93000	62000	0	0	0	0	0	1.08065	1	2.41935	500	0.048319
sp|O95757|HS74L_HUMAN	HSPA4L	Heat shock 70 kDa protein 4L OS=Homo sapiens GN=HSPA4L PE=1 SV=3	94.45	0	0	0	0	0	0	0	0	0	0	5	8	4	6	5	7	8	NF	NF	NF	NF	NF	100000	77000	99000	92000	77000	0	0	0	0	0	1.2987	1	1.28571	500	0.000522614
sp|P33991|MCM4_HUMAN	MCM4	DNA replication licensing factor MCM4 OS=Homo sapiens GN=MCM4 PE=1 SV=5	96.5	0	0	0	0	0	0	0	0	0	0	4	7	4	5	4	4	7	NF	NF	NF	NF	NF	130000	83000	60000	91000	60000	0	0	0	0	0	2.16667	1.38333	1	500	0.0048954
sp|P15151|PVR_HUMAN	PVR	Poliovirus receptor OS=Homo sapiens GN=PVR PE=1 SV=2	45.27	0	0	0	0	0	0	0	0	0	0	2	2	2	2	2	2	2	NF	NF	NF	NF	NF	120000	100000	53000	91000	53000	0	0	0	0	0	2.26415	1.88679	1	500	0.00501775
sp|P11233|RALA_HUMAN	RALA	Ras-related protein Ral-A OS=Homo sapiens GN=RALA PE=1 SV=1	23.55	0	0	0	0	0	0	0	0	0	0	3	3	2	2	2	2	3	NF	NF	NF	NF	NF	160000	56000	56000	90666.7	56000	0	0	0	0	0	2.85714	1	1	500	0.0405823
sp|Q9BV20|MTNA_HUMAN	MRI1	Methylthioribose-1-phosphate isomerase OS=Homo sapiens GN=MRI1 PE=1 SV=1	39.13	0	0	0	0	0	0	0	0	0	0	2	3	2	2	3	3	3	NF	NF	NF	NF	NF	97000	85000	80000	87333.3	80000	0	0	0	0	0	1.2125	1.0625	1	500	2.40317e-07
sp|Q86Y82|STX12_HUMAN	STX12	Syntaxin-12 OS=Homo sapiens GN=STX12 PE=1 SV=1	31.62	0	0	0	0	0	0	0	0	1	1	4	4	4	5	3	3	5	NF	NF	NF	NF	51000	160000	79000	58000	87000	51000	0	0	0	0	1	3.13725	1.54902	1.13725	500	0.0198231
sp|O43776|SYNC_HUMAN	NARS	Asparagine--tRNA ligase, cytoplasmic OS=Homo sapiens GN=NARS PE=1 SV=1	62.9	0	0	0	0	0	0	0	0	2	3	2	2	2	3	4	4	4	NF	NF	NF	NF	180000	26000	50000	83000	84750	26000	0	0	0	0	6.92308	1	1.92308	3.19231	500	0.0479071
sp|P12004|PCNA_HUMAN	PCNA	Proliferating cell nuclear antigen OS=Homo sapiens GN=PCNA PE=1 SV=1	28.75	0	0	0	0	0	0	0	0	3	5	5	5	4	4	4	4	5	NF	NF	NF	NF	81000	130000	63000	65000	84750	63000	0	0	0	0	1.28571	2.06349	1	1.03175	500	0.0087106
sp|O75153|CLU_HUMAN	CLUH	Clustered mitochondria protein homolog OS=Homo sapiens GN=CLUH PE=1 SV=2	146.58	0	0	0	0	0	0	0	0	0	0	6	8	6	6	5	6	8	NF	NF	NF	NF	NF	94000	73000	87000	84666.7	73000	0	0	0	0	0	1.28767	1	1.19178	500	0.000195788
sp|Q14651|PLSI_HUMAN	PLS1	Plastin-1 OS=Homo sapiens GN=PLS1 PE=1 SV=2	70.21	0	0	0	0	0	0	0	0	0	0	2	2	2	2	2	2	2	NF	NF	NF	NF	NF	98000	98000	58000	84666.7	58000	0	0	0	0	0	1.68966	1.68966	1	500	0.00129862
sp|Q8IZP0|ABI1_HUMAN	ABI1	Abl interactor 1 OS=Homo sapiens GN=ABI1 PE=1 SV=4	55.05	0	0	0	0	0	0	0	0	0	0	2	5	3	3	2	2	5	NF	NF	NF	NF	NF	150000	58000	42000	83333.3	42000	0	0	0	0	0	3.57143	1.38095	1	500	0.0491297
sp|Q09161|NCBP1_HUMAN	NCBP1	Nuclear cap-binding protein subunit 1 OS=Homo sapiens GN=NCBP1 PE=1 SV=1	91.78	0	0	0	0	0	0	0	0	0	0	3	5	2	3	6	9	9	NF	NF	NF	NF	NF	93000	43000	110000	82000	43000	0	0	0	0	0	2.16279	1	2.55814	500	0.0207334
sp|Q8WWI5|CTL1_HUMAN	SLC44A1	Choline transporter-like protein 1 OS=Homo sapiens GN=SLC44A1 PE=1 SV=1	73.25	0	0	0	0	0	0	0	0	0	0	3	3	2	2	4	4	4	NF	NF	NF	NF	NF	85000	69000	91000	81666.7	69000	0	0	0	0	0	1.23188	1	1.31884	500	0.000823616
sp|Q92783|STAM1_HUMAN	STAM	Signal transducing adapter molecule 1 OS=Homo sapiens GN=STAM PE=1 SV=3	59.14	1	3	0	0	0	0	0	0	0	0	4	4	3	3	5	5	5	260000	NF	NF	NF	NF	110000	73000	61000	81333.3	61000	4.2623	0	0	0	0	1.80328	1.19672	1	500	0.00161584
sp|O75347|TBCA_HUMAN	TBCA	Tubulin-specific chaperone A OS=Homo sapiens GN=TBCA PE=1 SV=3	12.85	0	0	0	0	0	0	0	0	0	0	4	4	3	3	4	4	4	NF	NF	NF	NF	NF	95000	39000	110000	81333.3	39000	0	0	0	0	0	2.4359	1	2.82051	500	0.0253902
sp|P26196|DDX6_HUMAN	DDX6	Probable ATP-dependent RNA helicase DDX6 OS=Homo sapiens GN=DDX6 PE=1 SV=2	54.38	0	0	0	0	0	0	0	0	2	2	3	3	2	2	3	3	3	NF	NF	NF	NF	39000	140000	35000	110000	81000	35000	0	0	0	0	1.11429	4	1	3.14286	500	0.0341456
sp|O94776|MTA2_HUMAN	MTA2	Metastasis-associated protein MTA2 OS=Homo sapiens GN=MTA2 PE=1 SV=1	74.98	0	0	0	0	0	0	0	0	1	1	3	3	3	3	3	3	3	NF	NF	NF	NF	24000	120000	120000	52000	79000	24000	0	0	0	0	1	5	5	2.16667	500	0.00813834
sp|P43487|RANG_HUMAN	RANBP1	Ran-specific GTPase-activating protein OS=Homo sapiens GN=RANBP1 PE=1 SV=1	23.3	0	0	0	0	0	0	0	0	2	2	2	2	2	2	2	2	2	NF	NF	NF	NF	58000	110000	70000	76000	78500	58000	0	0	0	0	1	1.89655	1.2069	1.31034	500	0.0007194
sp|P26373|RL13_HUMAN	RPL13	60S ribosomal protein L13 OS=Homo sapiens GN=RPL13 PE=1 SV=4	24.25	0	0	0	0	0	0	0	0	0	0	3	3	2	2	3	3	3	NF	NF	NF	NF	NF	120000	49000	64000	77666.7	49000	0	0	0	0	0	2.44898	1	1.30612	500	0.0131875
sp|P09661|RU2A_HUMAN	SNRPA1	U2 small nuclear ribonucleoprotein A' OS=Homo sapiens GN=SNRPA1 PE=1 SV=2	28.4	0	0	0	0	0	0	0	0	0	0	4	4	4	4	4	4	4	NF	NF	NF	NF	NF	75000	81000	77000	77666.7	75000	0	0	0	0	0	1	1.08	1.02667	500	7.39879e-05
sp|Q04760|LGUL_HUMAN	GLO1	Lactoylglutathione lyase OS=Homo sapiens GN=GLO1 PE=1 SV=4	20.76	0	0	0	0	0	0	0	0	1	1	3	4	4	5	3	4	5	NF	NF	NF	NF	12000	160000	80000	56000	77000	12000	0	0	0	0	1	13.3333	6.66667	4.66667	500	0.0210437
sp|P61081|UBC12_HUMAN	UBE2M	NEDD8-conjugating enzyme Ubc12 OS=Homo sapiens GN=UBE2M PE=1 SV=1	20.89	0	0	0	0	0	0	0	0	0	0	3	3	3	3	4	4	4	NF	NF	NF	NF	NF	97000	52000	77000	75333.3	52000	0	0	0	0	0	1.86538	1	1.48077	500	0.00299692
sp|P30876|RPB2_HUMAN	POLR2B	DNA-directed RNA polymerase II subunit RPB2 OS=Homo sapiens GN=POLR2B PE=1 SV=1	133.81	0	0	0	0	0	0	0	0	0	0	4	4	4	4	6	6	6	NF	NF	NF	NF	NF	48000	82000	94000	74666.7	48000	0	0	0	0	0	1	1.70833	1.95833	500	0.0113409
sp|Q9BQ67|GRWD1_HUMAN	GRWD1	Glutamate-rich WD repeat-containing protein 1 OS=Homo sapiens GN=GRWD1 PE=1 SV=1	49.39	0	0	0	0	0	0	0	0	0	0	3	4	2	3	4	4	4	NF	NF	NF	NF	NF	63000	69000	89000	73666.7	63000	0	0	0	0	0	1	1.09524	1.4127	500	0.00314145
sp|Q9NR30|DDX21_HUMAN	DDX21	Nucleolar RNA helicase 2 OS=Homo sapiens GN=DDX21 PE=1 SV=5	87.29	0	0	0	0	0	0	0	0	0	0	4	4	4	4	4	4	4	NF	NF	NF	NF	NF	97000	70000	53000	73333.3	53000	0	0	0	0	0	1.83019	1.32075	1	500	0.00134198
sp|P55010|IF5_HUMAN	EIF5	Eukaryotic translation initiation factor 5 OS=Homo sapiens GN=EIF5 PE=1 SV=2	49.19	1	1	0	0	0	0	0	0	3	4	3	5	3	3	2	3	5	9300	NF	NF	NF	150000	64000	49000	29000	73000	9300	1	0	0	0	16.129	6.88172	5.26882	3.11828	500	0.00419507
sp|P46060|RAGP1_HUMAN	RANGAP1	Ran GTPase-activating protein 1 OS=Homo sapiens GN=RANGAP1 PE=1 SV=1	63.5	0	0	0	0	0	0	0	0	2	2	2	2	6	6	2	2	6	NF	NF	NF	NF	54000	79000	110000	46000	72250	46000	0	0	0	0	1.17391	1.71739	2.3913	1	500	0.0111011
sp|Q9UK41|VPS28_HUMAN	VPS28	Vacuolar protein sorting-associated protein 28 homolog OS=Homo sapiens GN=VPS28 PE=1 SV=1	25.41	0	0	0	0	0	0	0	0	1	1	3	3	2	2	3	3	3	NF	NF	NF	NF	51000	110000	64000	64000	72250	51000	0	0	0	0	1	2.15686	1.2549	1.2549	500	0.00243153
sp|Q96F07|CYFP2_HUMAN	CYFIP2	Cytoplasmic FMR1-interacting protein 2 OS=Homo sapiens GN=CYFIP2 PE=1 SV=2	148.3	0	0	0	0	0	0	0	0	0	0	4	4	4	4	3	3	4	NF	NF	NF	NF	NF	72000	100000	43000	71666.7	43000	0	0	0	0	0	1.67442	2.32558	1	500	0.010045
sp|P52597|HNRPF_HUMAN	HNRNPF	Heterogeneous nuclear ribonucleoprotein F OS=Homo sapiens GN=HNRNPF PE=1 SV=3	45.64	0	0	0	0	0	0	0	0	3	5	2	2	3	3	2	2	5	NF	NF	NF	NF	150000	30000	75000	26000	70250	26000	0	0	0	0	5.76923	1.15385	2.88462	1	500	0.0492741
sp|P09211|GSTP1_HUMAN	GSTP1	Glutathione S-transferase P OS=Homo sapiens GN=GSTP1 PE=1 SV=2	23.34	3	4	0	0	0	0	0	0	2	4	4	4	2	3	3	3	4	170000	NF	NF	NF	75000	100000	61000	42000	69500	42000	4.04762	0	0	0	1.78571	2.38095	1.45238	1	500	0.00805812
sp|P56537|IF6_HUMAN	EIF6	Eukaryotic translation initiation factor 6 OS=Homo sapiens GN=EIF6 PE=1 SV=1	26.58	0	0	0	0	0	0	0	0	1	1	4	4	3	3	3	3	4	NF	NF	NF	NF	82000	110000	41000	41000	68500	41000	0	0	0	0	2	2.68293	1	1	500	0.0326874
sp|P49755|TMEDA_HUMAN	TMED10	Transmembrane emp24 domain-containing protein 10 OS=Homo sapiens GN=TMED10 PE=1 SV=2	24.96	0	0	0	0	0	0	0	0	1	3	5	5	2	2	2	2	5	NF	NF	NF	NF	110000	83000	37000	43000	68250	37000	0	0	0	0	2.97297	2.24324	1	1.16216	500	0.0105651
sp|Q92544|TM9S4_HUMAN	TM9SF4	Transmembrane 9 superfamily member 4 OS=Homo sapiens GN=TM9SF4 PE=1 SV=2	74.47	0	0	0	0	0	0	0	0	0	0	2	2	3	3	3	4	4	NF	NF	NF	NF	NF	69000	69000	66000	68000	66000	0	0	0	0	0	1.04545	1.04545	1	500	1.19304e-05
sp|Q9Y6M4|KC1G3_HUMAN	CSNK1G3	Casein kinase I isoform gamma-3 OS=Homo sapiens GN=CSNK1G3 PE=1 SV=2	51.36	0	0	0	0	0	0	0	0	0	0	2	2	3	3	2	2	3	NF	NF	NF	NF	NF	72000	80000	51000	67666.7	51000	0	0	0	0	0	1.41176	1.56863	1	500	0.000649037
sp|Q9NZZ3|CHMP5_HUMAN	CHMP5	Charged multivesicular body protein 5 OS=Homo sapiens GN=CHMP5 PE=1 SV=1	24.56	0	0	0	0	0	0	0	0	1	2	5	6	2	2	3	3	6	NF	NF	NF	NF	17000	130000	53000	68000	67000	17000	0	0	0	0	1	7.64706	3.11765	4	500	0.0137345
sp|O75695|XRP2_HUMAN	RP2	Protein XRP2 OS=Homo sapiens GN=RP2 PE=1 SV=4	39.62	0	0	0	0	0	0	0	0	0	0	2	2	2	2	3	3	3	NF	NF	NF	NF	NF	55000	51000	88000	64666.7	51000	0	0	0	0	0	1.07843	1	1.72549	500	0.0122205
sp|O60306|AQR_HUMAN	AQR	Intron-binding protein aquarius OS=Homo sapiens GN=AQR PE=1 SV=4	171.19	0	0	0	0	0	0	0	0	0	0	4	5	5	5	4	4	5	NF	NF	NF	NF	NF	53000	65000	73000	63666.7	53000	0	0	0	0	0	1	1.22642	1.37736	500	0.00200445
sp|P35240|MERL_HUMAN	NF2	Merlin OS=Homo sapiens GN=NF2 PE=1 SV=1	69.65	0	0	0	0	0	0	0	0	0	0	4	4	3	3	2	2	4	NF	NF	NF	NF	NF	85000	67000	39000	63666.7	39000	0	0	0	0	0	2.17949	1.71795	1	500	0.00392873
sp|Q8IYI6|EXOC8_HUMAN	EXOC8	Exocyst complex component 8 OS=Homo sapiens GN=EXOC8 PE=1 SV=2	81.75	0	0	0	0	0	0	0	0	0	0	3	3	4	5	3	3	5	NF	NF	NF	NF	NF	68000	66000	56000	63333.3	56000	0	0	0	0	0	1.21429	1.17857	1	500	1.41793e-06
sp|O95819|M4K4_HUMAN	MAP4K4	Mitogen-activated protein kinase kinase kinase kinase 4 OS=Homo sapiens GN=MAP4K4 PE=1 SV=2	142.01	0	0	0	0	0	0	0	0	0	0	3	3	3	3	3	3	3	NF	NF	NF	NF	NF	75000	55000	60000	63333.3	55000	0	0	0	0	0	1.36364	1	1.09091	500	0.000116272
sp|P23229|ITA6_HUMAN	ITGA6	Integrin alpha-6 OS=Homo sapiens GN=ITGA6 PE=1 SV=5	126.53	0	0	0	0	0	0	0	0	0	0	5	5	3	3	5	6	6	NF	NF	NF	NF	NF	100000	33000	56000	63000	33000	0	0	0	0	0	3.0303	1	1.69697	500	0.0218521
sp|P11388|TOP2A_HUMAN	TOP2A	DNA topoisomerase 2-alpha OS=Homo sapiens GN=TOP2A PE=1 SV=3	174.28	0	0	0	0	0	0	0	0	0	0	4	4	5	5	3	3	5	NF	NF	NF	NF	NF	56000	80000	52000	62666.7	52000	0	0	0	0	0	1.07692	1.53846	1	500	0.00197585
sp|P05026|AT1B1_HUMAN	ATP1B1	Sodium/potassium-transporting ATPase subunit beta-1 OS=Homo sapiens GN=ATP1B1 PE=1 SV=1	35.04	0	0	0	0	0	0	0	0	0	0	2	2	2	2	2	2	2	NF	NF	NF	NF	NF	64000	45000	75000	61333.3	45000	0	0	0	0	0	1.42222	1	1.66667	500	0.00461504
sp|P05455|LA_HUMAN	SSB	Lupus La protein OS=Homo sapiens GN=SSB PE=1 SV=2	46.81	0	0	0	0	0	0	0	0	0	0	3	3	3	3	2	2	3	NF	NF	NF	NF	NF	39000	80000	63000	60666.7	39000	0	0	0	0	0	1	2.05128	1.61538	500	0.00967702
sp|Q86Y56|DAAF5_HUMAN	DNAAF5	Dynein assembly factor 5, axonemal OS=Homo sapiens GN=DNAAF5 PE=1 SV=4	93.46	0	0	0	0	0	0	0	0	0	0	5	6	4	7	4	4	7	NF	NF	NF	NF	NF	76000	43000	61000	60000	43000	0	0	0	0	0	1.76744	1	1.4186	500	0.00213876
sp|O15397|IPO8_HUMAN	IPO8	Importin-8 OS=Homo sapiens GN=IPO8 PE=1 SV=2	119.86	0	0	0	0	0	0	0	0	0	0	2	3	4	5	3	3	5	NF	NF	NF	NF	NF	48000	82000	50000	60000	48000	0	0	0	0	0	1	1.70833	1.04167	500	0.00588092
sp|Q99959|PKP2_HUMAN	PKP2	Plakophilin-2 OS=Homo sapiens GN=PKP2 PE=1 SV=2	97.35	0	0	0	0	0	0	0	0	0	0	5	5	2	2	5	5	5	NF	NF	NF	NF	NF	81000	32000	64000	59000	32000	0	0	0	0	0	2.53125	1	2	500	0.0120431
sp|Q9Y289|SC5A6_HUMAN	SLC5A6	Sodium-dependent multivitamin transporter OS=Homo sapiens GN=SLC5A6 PE=2 SV=2	68.6	0	0	0	0	0	0	0	0	1	2	4	4	3	4	2	2	4	NF	NF	NF	NF	22000	96000	81000	36000	58750	22000	0	0	0	0	1	4.36364	3.68182	1.63636	500	0.0102573
sp|Q9Y295|DRG1_HUMAN	DRG1	Developmentally-regulated GTP-binding protein 1 OS=Homo sapiens GN=DRG1 PE=1 SV=1	40.52	0	0	0	0	0	0	0	0	0	0	4	5	3	3	5	5	5	NF	NF	NF	NF	NF	59000	35000	80000	58000	35000	0	0	0	0	0	1.68571	1	2.28571	500	0.0185135
sp|Q9BTT6|LRRC1_HUMAN	LRRC1	Leucine-rich repeat-containing protein 1 OS=Homo sapiens GN=LRRC1 PE=1 SV=1	59.2	0	0	0	0	0	0	0	0	0	0	3	4	2	3	3	4	4	NF	NF	NF	NF	NF	63000	37000	72000	57333.3	37000	0	0	0	0	0	1.7027	1	1.94595	500	0.00867954
sp|O43818|U3IP2_HUMAN	RRP9	U3 small nucleolar RNA-interacting protein 2 OS=Homo sapiens GN=RRP9 PE=1 SV=1	51.81	0	0	0	0	0	0	0	0	0	0	2	2	2	2	2	2	2	NF	NF	NF	NF	NF	90000	35000	47000	57333.3	35000	0	0	0	0	0	2.57143	1	1.34286	500	0.0157991
sp|O43324|MCA3_HUMAN	EEF1E1	Eukaryotic translation elongation factor 1 epsilon-1 OS=Homo sapiens GN=EEF1E1 PE=1 SV=1	19.8	0	0	0	0	0	0	0	0	0	0	2	2	4	4	4	4	4	NF	NF	NF	NF	NF	28000	77000	65000	56666.7	28000	0	0	0	0	0	1	2.75	2.32143	500	0.0231781
sp|Q9NRN7|ADPPT_HUMAN	AASDHPPT	L-aminoadipate-semialdehyde dehydrogenase-phosphopantetheinyl transferase OS=Homo sapiens GN=AASDHPPT PE=1 SV=2	35.75	0	0	0	0	0	0	0	0	0	0	2	2	2	2	2	2	2	NF	NF	NF	NF	NF	99000	40000	28000	55666.7	28000	0	0	0	0	0	3.53571	1.42857	1	500	0.045403
sp|Q8NB49|AT11C_HUMAN	ATP11C	Phospholipid-transporting ATPase IG OS=Homo sapiens GN=ATP11C PE=1 SV=3	129.39	0	0	0	0	0	0	0	0	0	0	3	3	4	4	5	5	5	NF	NF	NF	NF	NF	31000	67000	69000	55666.7	31000	0	0	0	0	0	1	2.16129	2.22581	500	0.0169352
sp|Q15334|L2GL1_HUMAN	LLGL1	Lethal(2) giant larvae protein homolog 1 OS=Homo sapiens GN=LLGL1 PE=1 SV=3	115.35	0	0	0	0	0	0	0	0	0	0	4	5	4	4	3	3	5	NF	NF	NF	NF	NF	66000	59000	42000	55666.7	42000	0	0	0	0	0	1.57143	1.40476	1	500	0.000286725
sp|P25205|MCM3_HUMAN	MCM3	DNA replication licensing factor MCM3 OS=Homo sapiens GN=MCM3 PE=1 SV=3	90.92	0	0	0	0	0	0	0	0	0	0	5	5	3	4	2	2	5	NF	NF	NF	NF	NF	80000	60000	24000	54666.7	24000	0	0	0	0	0	3.33333	2.5	1	500	0.0192769
sp|Q9HAV4|XPO5_HUMAN	XPO5	Exportin-5 OS=Homo sapiens GN=XPO5 PE=1 SV=1	136.22	0	0	0	0	0	0	0	0	1	1	3	4	2	3	2	3	4	NF	NF	NF	NF	30000	96000	42000	49000	54250	30000	0	0	0	0	1	3.2	1.4	1.63333	500	0.0116082
sp|P00492|HPRT_HUMAN	HPRT1	Hypoxanthine-guanine phosphoribosyltransferase OS=Homo sapiens GN=HPRT1 PE=1 SV=2	24.56	0	0	0	0	0	0	0	0	2	2	3	3	4	4	5	5	5	NF	NF	NF	NF	43000	65000	57000	51000	54000	43000	0	0	0	0	1	1.51163	1.32558	1.18605	500	1.0263e-06
sp|P46063|RECQ1_HUMAN	RECQL	ATP-dependent DNA helicase Q1 OS=Homo sapiens GN=RECQL PE=1 SV=3	73.41	0	0	0	0	0	0	0	0	0	0	2	2	3	3	3	3	3	NF	NF	NF	NF	NF	46000	69000	44000	53000	44000	0	0	0	0	0	1.04545	1.56818	1	500	0.00277914
sp|O43759|SNG1_HUMAN	SYNGR1	Synaptogyrin-1 OS=Homo sapiens GN=SYNGR1 PE=1 SV=2	25.44	0	0	0	0	0	0	0	0	0	0	2	2	2	2	2	2	2	NF	NF	NF	NF	NF	57000	52000	49000	52666.7	49000	0	0	0	0	0	1.16327	1.06122	1	500	4.8065e-08
sp|Q9Y6W5|WASF2_HUMAN	WASF2	Wiskott-Aldrich syndrome protein family member 2 OS=Homo sapiens GN=WASF2 PE=1 SV=3	54.25	0	0	0	0	0	0	0	0	0	0	2	2	3	3	3	3	3	NF	NF	NF	NF	NF	61000	59000	38000	52666.7	38000	0	0	0	0	0	1.60526	1.55263	1	500	0.000628684
sp|P62829|RL23_HUMAN	RPL23	60S ribosomal protein L23 OS=Homo sapiens GN=RPL23 PE=1 SV=1	14.86	0	0	0	0	0	0	0	0	0	0	3	3	3	3	2	2	3	NF	NF	NF	NF	NF	70000	52000	34000	52000	34000	0	0	0	0	0	2.05882	1.52941	1	500	0.00285202
sp|P29992|GNA11_HUMAN	GNA11	Guanine nucleotide-binding protein subunit alpha-11 OS=Homo sapiens GN=GNA11 PE=1 SV=2	42.1	0	0	0	0	0	0	0	0	0	0	2	2	3	3	2	2	3	NF	NF	NF	NF	NF	64000	59000	32000	51666.7	32000	0	0	0	0	0	2	1.84375	1	500	0.00305984
sp|O00571|DDX3X_HUMAN	DDX3X	ATP-dependent RNA helicase DDX3X OS=Homo sapiens GN=DDX3X PE=1 SV=3	73.2	1	2	0	0	0	0	0	0	0	0	2	3	3	3	2	2	3	320000	NF	NF	NF	NF	48000	67000	39000	51333.3	39000	8.20513	0	0	0	0	1.23077	1.71795	1	500	0.00285533
sp|Q9H9T3|ELP3_HUMAN	ELP3	Elongator complex protein 3 OS=Homo sapiens GN=ELP3 PE=1 SV=2	62.22	0	0	0	0	0	0	0	0	0	0	2	2	5	5	4	4	5	NF	NF	NF	NF	NF	33000	78000	43000	51333.3	33000	0	0	0	0	0	1	2.36364	1.30303	500	0.0205896
sp|P10155|RO60_HUMAN	TROVE2	60 kDa SS-A/Ro ribonucleoprotein OS=Homo sapiens GN=TROVE2 PE=1 SV=2	60.63	0	0	0	0	0	0	0	0	0	0	3	3	2	2	2	2	3	NF	NF	NF	NF	NF	79000	39000	36000	51333.3	36000	0	0	0	0	0	2.19444	1.08333	1	500	0.0106987
sp|Q8TAG9|EXOC6_HUMAN	EXOC6	Exocyst complex component 6 OS=Homo sapiens GN=EXOC6 PE=1 SV=3	93.66	0	0	0	0	0	0	0	0	0	0	4	4	2	2	4	4	4	NF	NF	NF	NF	NF	59000	26000	66000	50333.3	26000	0	0	0	0	0	2.26923	1	2.53846	500	0.0195163
sp|Q16625|OCLN_HUMAN	OCLN	Occludin OS=Homo sapiens GN=OCLN PE=1 SV=1	59.11	0	0	0	0	0	0	0	0	0	0	3	4	3	3	3	3	4	NF	NF	NF	NF	NF	49000	58000	41000	49333.3	41000	0	0	0	0	0	1.19512	1.41463	1	500	0.000340522
sp|Q9Y2X3|NOP58_HUMAN	NOP58	Nucleolar protein 58 OS=Homo sapiens GN=NOP58 PE=1 SV=1	59.54	0	0	0	0	0	0	0	0	0	0	5	6	2	2	3	5	6	NF	NF	NF	NF	NF	80000	26000	40000	48666.7	26000	0	0	0	0	0	3.07692	1	1.53846	500	0.0262283
sp|Q15021|CND1_HUMAN	NCAPD2	Condensin complex subunit 1 OS=Homo sapiens GN=NCAPD2 PE=1 SV=3	157.08	0	0	0	0	0	0	0	0	0	0	3	3	3	3	6	6	6	NF	NF	NF	NF	NF	50000	27000	65000	47333.3	27000	0	0	0	0	0	1.85185	1	2.40741	500	0.0198531
sp|O60547|GMDS_HUMAN	GMDS	GDP-mannose 4,6 dehydratase OS=Homo sapiens GN=GMDS PE=1 SV=1	41.92	0	0	0	0	0	0	0	0	1	3	2	2	2	2	3	3	3	NF	NF	NF	NF	39000	60000	45000	42000	46500	39000	0	0	0	0	1	1.53846	1.15385	1.07692	500	0.000114711
sp|P00918|CAH2_HUMAN	CA2	Carbonic anhydrase 2 OS=Homo sapiens GN=CA2 PE=1 SV=2	29.23	0	0	0	0	0	0	0	0	0	0	4	4	2	2	3	3	4	NF	NF	NF	NF	NF	80000	27000	31000	46000	27000	0	0	0	0	0	2.96296	1	1.14815	500	0.0365684
sp|Q9UHB9|SRP68_HUMAN	SRP68	Signal recognition particle subunit SRP68 OS=Homo sapiens GN=SRP68 PE=1 SV=2	70.69	0	0	0	0	0	0	0	0	0	0	2	2	4	4	3	4	4	NF	NF	NF	NF	NF	41000	55000	42000	46000	41000	0	0	0	0	0	1	1.34146	1.02439	500	0.000754069
sp|P20339|RAB5A_HUMAN	RAB5A	Ras-related protein Rab-5A OS=Homo sapiens GN=RAB5A PE=1 SV=2	23.64	0	0	0	0	0	0	0	0	0	0	3	3	3	3	3	3	3	NF	NF	NF	NF	NF	62000	47000	26000	45000	26000	0	0	0	0	0	2.38462	1.80769	1	500	0.00617039
sp|P08648|ITA5_HUMAN	ITGA5	Integrin alpha-5 OS=Homo sapiens GN=ITGA5 PE=1 SV=2	114.46	0	0	0	0	0	0	0	0	0	0	2	2	2	2	3	3	3	NF	NF	NF	NF	NF	59000	36000	39000	44666.7	36000	0	0	0	0	0	1.63889	1	1.08333	500	0.00114853
sp|P49840|GSK3A_HUMAN	GSK3A	Glycogen synthase kinase-3 alpha OS=Homo sapiens GN=GSK3A PE=1 SV=2	50.95	0	0	0	0	0	0	0	0	1	1	2	2	4	4	3	3	4	NF	NF	NF	NF	22000	50000	68000	37000	44250	22000	0	0	0	0	1	2.27273	3.09091	1.68182	500	0.00357864
sp|O15400|STX7_HUMAN	STX7	Syntaxin-7 OS=Homo sapiens GN=STX7 PE=1 SV=4	29.8	0	0	0	0	0	0	0	0	0	0	2	2	2	2	2	2	2	NF	NF	NF	NF	NF	64000	30000	36000	43333.3	30000	0	0	0	0	0	2.13333	1	1.2	500	0.00733276
sp|P29692|EF1D_HUMAN	EEF1D	Elongation factor 1-delta OS=Homo sapiens GN=EEF1D PE=1 SV=5	31.1	1	2	0	0	0	0	0	0	0	0	3	3	2	2	2	2	3	160000	NF	NF	NF	NF	72000	24000	33000	43000	24000	6.66667	0	0	0	0	3	1	1.375	500	0.0284278
sp|Q08J23|NSUN2_HUMAN	NSUN2	tRNA (cytosine(34)-C(5))-methyltransferase OS=Homo sapiens GN=NSUN2 PE=1 SV=2	86.42	0	0	0	0	0	0	0	0	0	0	3	6	3	4	3	4	6	NF	NF	NF	NF	NF	62000	25000	41000	42666.7	25000	0	0	0	0	0	2.48	1	1.64	500	0.0105708
sp|P51153|RAB13_HUMAN	RAB13	Ras-related protein Rab-13 OS=Homo sapiens GN=RAB13 PE=1 SV=1	22.76	0	0	0	0	0	0	0	0	1	2	3	3	3	3	3	3	3	NF	NF	NF	NF	11000	75000	35000	43000	41000	11000	0	0	0	0	1	6.81818	3.18182	3.90909	500	0.00717189
sp|Q15046|SYK_HUMAN	KARS	Lysine--tRNA ligase OS=Homo sapiens GN=KARS PE=1 SV=3	68	0	0	0	0	0	0	0	0	0	0	3	3	2	3	4	4	4	NF	NF	NF	NF	NF	35000	41000	45000	40333.3	35000	0	0	0	0	0	1	1.17143	1.28571	500	0.00116306
sp|Q96PU5|NED4L_HUMAN	NEDD4L	E3 ubiquitin-protein ligase NEDD4-like OS=Homo sapiens GN=NEDD4L PE=1 SV=2	111.86	0	0	0	0	0	0	0	0	0	0	3	3	3	3	4	4	4	NF	NF	NF	NF	NF	43000	29000	45000	39000	29000	0	0	0	0	0	1.48276	1	1.55172	500	0.00257326
sp|Q92979|NEP1_HUMAN	EMG1	Ribosomal RNA small subunit methyltransferase NEP1 OS=Homo sapiens GN=EMG1 PE=1 SV=4	26.7	0	0	0	0	0	0	0	0	1	1	2	2	3	3	2	2	3	NF	NF	NF	NF	21000	65000	42000	27000	38750	21000	0	0	0	0	1	3.09524	2	1.28571	500	0.0075327
sp|Q9H2U1|DHX36_HUMAN	DHX36	ATP-dependent RNA helicase DHX36 OS=Homo sapiens GN=DHX36 PE=1 SV=2	114.69	0	0	0	0	0	0	0	0	0	0	3	7	2	4	5	6	7	NF	NF	NF	NF	NF	50000	22000	42000	38000	22000	0	0	0	0	0	2.27273	1	1.90909	500	0.0089709
sp|Q13277|STX3_HUMAN	STX3	Syntaxin-3 OS=Homo sapiens GN=STX3 PE=1 SV=3	33.13	0	0	0	0	0	0	0	0	0	0	2	2	2	2	2	2	2	NF	NF	NF	NF	NF	42000	28000	44000	38000	28000	0	0	0	0	0	1.5	1	1.57143	500	0.00278674
sp|Q96FN4|CPNE2_HUMAN	CPNE2	Copine-2 OS=Homo sapiens GN=CPNE2 PE=1 SV=3	61.15	0	0	0	0	0	0	0	0	0	0	2	2	3	3	4	4	4	NF	NF	NF	NF	NF	19000	50000	44000	37666.7	19000	0	0	0	0	0	1	2.63158	2.31579	500	0.0216908
sp|P16949|STMN1_HUMAN	STMN1	Stathmin OS=Homo sapiens GN=STMN1 PE=1 SV=3	17.29	0	0	0	0	0	0	0	0	0	0	2	2	3	3	2	2	3	NF	NF	NF	NF	NF	40000	38000	32000	36666.7	32000	0	0	0	0	0	1.25	1.1875	1	500	1.79594e-06
sp|P52701|MSH6_HUMAN	MSH6	DNA mismatch repair protein Msh6 OS=Homo sapiens GN=MSH6 PE=1 SV=2	152.69	0	0	0	0	0	0	0	0	0	0	4	4	2	2	4	5	5	NF	NF	NF	NF	NF	44000	26000	36000	35333.3	26000	0	0	0	0	0	1.69231	1	1.38462	500	0.00162961
sp|P36543|VATE1_HUMAN	ATP6V1E1	V-type proton ATPase subunit E 1 OS=Homo sapiens GN=ATP6V1E1 PE=1 SV=1	26.13	0	0	0	0	0	0	0	0	0	0	2	3	3	3	3	4	4	NF	NF	NF	NF	NF	46000	28000	29000	34333.3	28000	0	0	0	0	0	1.64286	1	1.03571	500	0.00136312
sp|P57678|GEMI4_HUMAN	GEMIN4	Gem-associated protein 4 OS=Homo sapiens GN=GEMIN4 PE=1 SV=2	119.96	0	0	0	0	0	0	0	0	0	0	3	3	2	2	3	3	3	NF	NF	NF	NF	NF	39000	22000	41000	34000	22000	0	0	0	0	0	1.77273	1	1.86364	500	0.00677566
sp|Q15126|PMVK_HUMAN	PMVK	Phosphomevalonate kinase OS=Homo sapiens GN=PMVK PE=1 SV=3	21.98	0	0	0	0	0	0	0	0	0	0	3	3	3	3	2	2	3	NF	NF	NF	NF	NF	42000	27000	33000	34000	27000	0	0	0	0	0	1.55556	1	1.22222	500	0.000660897
sp|A5YKK6|CNOT1_HUMAN	CNOT1	CCR4-NOT transcription complex subunit 1 OS=Homo sapiens GN=CNOT1 PE=1 SV=2	266.77	0	0	0	0	0	0	0	0	0	0	5	5	4	6	4	4	6	NF	NF	NF	NF	NF	43000	35000	23000	33666.7	23000	0	0	0	0	0	1.86957	1.52174	1	500	0.00142735
sp|Q9H0S4|DDX47_HUMAN	DDX47	Probable ATP-dependent RNA helicase DDX47 OS=Homo sapiens GN=DDX47 PE=1 SV=1	50.61	0	0	0	0	0	0	0	0	0	0	2	2	2	2	2	2	2	NF	NF	NF	NF	NF	37000	40000	24000	33666.7	24000	0	0	0	0	0	1.54167	1.66667	1	500	0.00108771
sp|Q8TAA9|VANG1_HUMAN	VANGL1	Vang-like protein 1 OS=Homo sapiens GN=VANGL1 PE=1 SV=1	59.94	0	0	0	0	0	0	0	0	0	0	3	3	3	3	2	2	3	NF	NF	NF	NF	NF	47000	38000	15000	33333.3	15000	0	0	0	0	0	3.13333	2.53333	1	500	0.0165649
sp|P22413|ENPP1_HUMAN	ENPP1	Ectonucleotide pyrophosphatase/phosphodiesterase family member 1 OS=Homo sapiens GN=ENPP1 PE=1 SV=2	104.86	0	0	0	0	0	0	0	0	0	0	2	2	2	2	2	2	2	NF	NF	NF	NF	NF	35000	29000	34000	32666.7	29000	0	0	0	0	0	1.2069	1	1.17241	500	0.000165165
sp|O15118|NPC1_HUMAN	NPC1	Niemann-Pick C1 protein OS=Homo sapiens GN=NPC1 PE=1 SV=2	142.07	0	0	0	0	0	0	0	0	0	0	2	2	2	2	3	3	3	NF	NF	NF	NF	NF	33000	29000	36000	32666.7	29000	0	0	0	0	0	1.13793	1	1.24138	500	0.000549032
sp|Q14156|EFR3A_HUMAN	EFR3A	Protein EFR3 homolog A OS=Homo sapiens GN=EFR3A PE=1 SV=2	92.86	0	0	0	0	0	0	0	0	0	0	3	3	2	2	3	3	3	NF	NF	NF	NF	NF	39000	20000	37000	32000	20000	0	0	0	0	0	1.95	1	1.85	500	0.00664451
sp|Q6PGP7|TTC37_HUMAN	TTC37	Tetratricopeptide repeat protein 37 OS=Homo sapiens GN=TTC37 PE=1 SV=1	175.37	0	0	0	0	0	0	0	0	0	0	5	5	2	2	4	4	5	NF	NF	NF	NF	NF	49000	24000	23000	32000	23000	0	0	0	0	0	2.13043	1.04348	1	500	0.0100599
sp|P51151|RAB9A_HUMAN	RAB9A	Ras-related protein Rab-9A OS=Homo sapiens GN=RAB9A PE=1 SV=1	22.82	0	0	0	0	0	0	0	0	0	0	3	3	2	2	2	2	3	NF	NF	NF	NF	NF	48000	26000	21000	31666.7	21000	0	0	0	0	0	2.28571	1.2381	1	500	0.00932421
sp|O95490|AGRL2_HUMAN	ADGRL2	Adhesion G protein-coupled receptor L2 OS=Homo sapiens GN=ADGRL2 PE=1 SV=2	163.24	0	0	0	0	0	0	0	0	0	0	3	3	2	2	2	2	3	NF	NF	NF	NF	NF	45000	36000	12000	31000	12000	0	0	0	0	0	3.75	3	1	500	0.0252394
sp|Q9UBB4|ATX10_HUMAN	ATXN10	Ataxin-10 OS=Homo sapiens GN=ATXN10 PE=1 SV=1	53.45	0	0	0	0	0	0	0	0	0	0	3	3	2	2	2	2	3	NF	NF	NF	NF	NF	39000	28000	26000	31000	26000	0	0	0	0	0	1.5	1.07692	1	500	0.000270393
sp|Q9BZH6|WDR11_HUMAN	WDR11	WD repeat-containing protein 11 OS=Homo sapiens GN=WDR11 PE=1 SV=1	136.6	0	0	0	0	0	0	0	0	0	0	3	3	4	4	2	2	4	NF	NF	NF	NF	NF	39000	38000	14000	30333.3	14000	0	0	0	0	0	2.78571	2.71429	1	500	0.0146824
sp|Q8TD19|NEK9_HUMAN	NEK9	Serine/threonine-protein kinase Nek9 OS=Homo sapiens GN=NEK9 PE=1 SV=2	107.1	0	0	0	0	0	0	0	0	0	0	2	2	3	4	3	3	4	NF	NF	NF	NF	NF	21000	31000	34000	28666.7	21000	0	0	0	0	0	1	1.47619	1.61905	500	0.00513089
sp|P24928|RPB1_HUMAN	POLR2A	DNA-directed RNA polymerase II subunit RPB1 OS=Homo sapiens GN=POLR2A PE=1 SV=2	217.04	0	0	0	0	0	0	0	0	0	0	2	2	4	4	5	6	6	NF	NF	NF	NF	NF	9900	38000	38000	28633.3	9900	0	0	0	0	0	1	3.83838	3.83838	500	0.0452381
sp|P33527|MRP1_HUMAN	ABCC1	Multidrug resistance-associated protein 1 OS=Homo sapiens GN=ABCC1 PE=1 SV=3	171.48	0	0	0	0	0	0	0	0	0	0	2	2	2	2	4	4	4	NF	NF	NF	NF	NF	29000	26000	30000	28333.3	26000	0	0	0	0	0	1.11538	1	1.15385	500	0.000197728
sp|P07910|HNRPC_HUMAN	HNRNPC	Heterogeneous nuclear ribonucleoproteins C1/C2 OS=Homo sapiens GN=HNRNPC PE=1 SV=4	33.65	0	0	0	0	0	0	0	0	0	0	2	3	2	3	2	3	3	NF	NF	NF	NF	NF	35000	25000	25000	28333.3	25000	0	0	0	0	0	1.4	1	1	500	0.000184048
sp|Q9H9Y6|RPA2_HUMAN	POLR1B	DNA-directed RNA polymerase I subunit RPA2 OS=Homo sapiens GN=POLR1B PE=1 SV=2	128.15	0	0	0	0	0	0	0	0	0	0	4	4	2	2	3	3	4	NF	NF	NF	NF	NF	42000	19000	19000	26666.7	19000	0	0	0	0	0	2.21053	1	1	500	0.0140006
sp|P61962|DCAF7_HUMAN	DCAF7	DDB1- and CUL4-associated factor 7 OS=Homo sapiens GN=DCAF7 PE=1 SV=1	38.9	0	0	0	0	0	0	0	0	0	0	3	4	2	2	2	2	4	NF	NF	NF	NF	NF	42000	24000	13000	26333.3	13000	0	0	0	0	0	3.23077	1.84615	1	500	0.0224788
sp|P26358|DNMT1_HUMAN	DNMT1	DNA (cytosine-5)-methyltransferase 1 OS=Homo sapiens GN=DNMT1 PE=1 SV=2	183.05	0	0	0	0	0	0	0	0	0	0	2	2	2	2	3	3	3	NF	NF	NF	NF	NF	28000	23000	27000	26000	23000	0	0	0	0	0	1.21739	1	1.17391	500	0.000164169
sp|Q14997|PSME4_HUMAN	PSME4	Proteasome activator complex subunit 4 OS=Homo sapiens GN=PSME4 PE=1 SV=2	211.2	0	0	0	0	0	0	0	0	0	0	3	3	3	3	6	6	6	NF	NF	NF	NF	NF	17000	21000	39000	25666.7	17000	0	0	0	0	0	1	1.23529	2.29412	500	0.0330377
sp|Q8NCM8|DYHC2_HUMAN	DYNC2H1	Cytoplasmic dynein 2 heavy chain 1 OS=Homo sapiens GN=DYNC2H1 PE=1 SV=4	492.31	0	0	0	0	0	0	0	0	0	0	3	3	3	3	5	5	5	NF	NF	NF	NF	NF	18000	17000	39000	24666.7	17000	0	0	0	0	0	1.05882	1	2.29412	500	0.0423578
sp|O95602|RPA1_HUMAN	POLR1A	DNA-directed RNA polymerase I subunit RPA1 OS=Homo sapiens GN=POLR1A PE=1 SV=2	194.69	0	0	0	0	0	0	0	0	0	0	3	3	3	3	3	3	3	NF	NF	NF	NF	NF	23000	25000	24000	24000	23000	0	0	0	0	0	1	1.08696	1.04348	500	9.65249e-05
sp|Q10570|CPSF1_HUMAN	CPSF1	Cleavage and polyadenylation specificity factor subunit 1 OS=Homo sapiens GN=CPSF1 PE=1 SV=2	160.78	0	0	0	0	0	0	0	0	0	0	3	3	2	2	2	2	3	NF	NF	NF	NF	NF	32000	16000	23000	23666.7	16000	0	0	0	0	0	2	1	1.4375	500	0.00403805
sp|Q9H9H4|VP37B_HUMAN	VPS37B	Vacuolar protein sorting-associated protein 37B OS=Homo sapiens GN=VPS37B PE=1 SV=1	31.29	0	0	0	0	0	0	0	0	0	0	4	6	3	3	2	3	6	NF	NF	NF	NF	NF	28000	20000	23000	23666.7	20000	0	0	0	0	0	1.4	1	1.15	500	0.000207863
sp|Q5T6V5|CI064_HUMAN	C9orf64	UPF0553 protein C9orf64 OS=Homo sapiens GN=C9orf64 PE=1 SV=1	39	0	0	0	0	0	0	0	0	0	0	2	2	2	2	2	2	2	NF	NF	NF	NF	NF	31000	15000	24000	23333.3	15000	0	0	0	0	0	2.06667	1	1.6	500	0.00512023
sp|P27824|CALX_HUMAN	CANX	Calnexin OS=Homo sapiens GN=CANX PE=1 SV=2	67.53	0	0	0	0	0	0	0	0	0	0	2	2	2	2	2	2	2	NF	NF	NF	NF	NF	27000	21000	20000	22666.7	20000	0	0	0	0	0	1.35	1.05	1	500	4.09172e-05
sp|P49959|MRE11_HUMAN	MRE11	Double-strand break repair protein MRE11 OS=Homo sapiens GN=MRE11 PE=1 SV=3	80.54	0	0	0	0	0	0	0	0	0	0	2	2	4	4	2	2	4	NF	NF	NF	NF	NF	31000	22000	14000	22333.3	14000	0	0	0	0	0	2.21429	1.57143	1	500	0.00448871
sp|Q16643|DREB_HUMAN	DBN1	Drebrin OS=Homo sapiens GN=DBN1 PE=1 SV=4	71.39	0	0	0	0	0	0	0	0	0	0	2	2	2	2	2	2	2	NF	NF	NF	NF	NF	23000	20000	22000	21666.7	20000	0	0	0	0	0	1.15	1	1.1	500	5.78982e-05
sp|P33176|KINH_HUMAN	KIF5B	Kinesin-1 heavy chain OS=Homo sapiens GN=KIF5B PE=1 SV=1	109.62	0	0	0	0	0	0	0	0	0	0	2	2	2	2	2	2	2	NF	NF	NF	NF	NF	28000	19000	18000	21666.7	18000	0	0	0	0	0	1.55556	1.05556	1	500	0.000557039
sp|Q9ULK4|MED23_HUMAN	MED23	Mediator of RNA polymerase II transcription subunit 23 OS=Homo sapiens GN=MED23 PE=1 SV=2	156.37	0	0	0	0	0	0	0	0	0	0	3	3	2	2	2	2	3	NF	NF	NF	NF	NF	25000	19000	21000	21666.7	19000	0	0	0	0	0	1.31579	1	1.10526	500	8.39174e-05
sp|P11117|PPAL_HUMAN	ACP2	Lysosomal acid phosphatase OS=Homo sapiens GN=ACP2 PE=1 SV=3	48.31	0	0	0	0	0	0	0	0	0	0	2	2	2	2	2	2	2	NF	NF	NF	NF	NF	25000	22000	17000	21333.3	17000	0	0	0	0	0	1.47059	1.29412	1	500	8.92355e-05
sp|Q13148|TADBP_HUMAN	TARDBP	TAR DNA-binding protein 43 OS=Homo sapiens GN=TARDBP PE=1 SV=1	44.71	0	0	0	0	0	0	0	0	0	0	2	3	2	2	2	2	3	NF	NF	NF	NF	NF	29000	19000	15000	21000	15000	0	0	0	0	0	1.93333	1.26667	1	500	0.00254915
sp|P21266|GSTM3_HUMAN	GSTM3	Glutathione S-transferase Mu 3 OS=Homo sapiens GN=GSTM3 PE=1 SV=3	26.54	0	0	0	0	0	0	0	0	0	0	3	3	2	2	2	2	3	NF	NF	NF	NF	NF	25000	20000	13000	19333.3	13000	0	0	0	0	0	1.92308	1.53846	1	500	0.00175957
sp|Q8N7R7|CCYL1_HUMAN	CCNYL1	Cyclin-Y-like protein 1 OS=Homo sapiens GN=CCNYL1 PE=1 SV=2	40.68	0	0	0	0	0	0	0	0	0	0	2	2	2	3	2	3	3	NF	NF	NF	NF	NF	27000	19000	11000	19000	11000	0	0	0	0	0	2.45455	1.72727	1	500	0.0072906
sp|Q8NFH3|NUP43_HUMAN	NUP43	Nucleoporin Nup43 OS=Homo sapiens GN=NUP43 PE=1 SV=1	42.12	0	0	0	0	0	0	0	0	0	0	2	2	2	2	2	2	2	NF	NF	NF	NF	NF	24000	20000	13000	19000	13000	0	0	0	0	0	1.84615	1.53846	1	500	0.00132148
sp|Q9H269|VPS16_HUMAN	VPS16	Vacuolar protein sorting-associated protein 16 homolog OS=Homo sapiens GN=VPS16 PE=1 SV=2	94.63	0	0	0	0	0	0	0	0	0	0	2	2	2	2	2	2	2	NF	NF	NF	NF	NF	16000	14000	24000	18000	14000	0	0	0	0	0	1.14286	1	1.71429	500	0.00998514
sp|P49643|PRI2_HUMAN	PRIM2	DNA primase large subunit OS=Homo sapiens GN=PRIM2 PE=1 SV=2	58.77	0	0	0	0	0	0	0	0	0	0	2	2	3	3	2	3	3	NF	NF	NF	NF	NF	13000	22000	17000	17333.3	13000	0	0	0	0	0	1	1.69231	1.30769	500	0.00402201
sp|P04843|RPN1_HUMAN	RPN1	Dolichyl-diphosphooligosaccharide--protein glycosyltransferase subunit 1 OS=Homo sapiens GN=RPN1 PE=1 SV=1	68.53	0	0	0	0	0	0	0	0	0	0	2	2	3	3	2	2	3	NF	NF	NF	NF	NF	21000	20000	11000	17333.3	11000	0	0	0	0	0	1.90909	1.81818	1	500	0.00254246
sp|Q9Y3B4|SF3B6_HUMAN	SF3B6	Splicing factor 3B subunit 6 OS=Homo sapiens GN=SF3B6 PE=1 SV=1	14.58	0	0	0	0	0	0	0	0	0	0	2	2	2	2	2	2	2	NF	NF	NF	NF	NF	23000	11000	17000	17000	11000	0	0	0	0	0	2.09091	1	1.54545	500	0.00517404
sp|Q9BZX2|UCK2_HUMAN	UCK2	Uridine-cytidine kinase 2 OS=Homo sapiens GN=UCK2 PE=1 SV=1	29.28	0	0	0	0	0	0	0	0	0	0	2	2	2	2	2	2	2	NF	NF	NF	NF	NF	24000	11000	11000	15333.3	11000	0	0	0	0	0	2.18182	1	1	500	0.013061
sp|Q96PY5|FMNL2_HUMAN	FMNL2	Formin-like protein 2 OS=Homo sapiens GN=FMNL2 PE=1 SV=3	123.24	0	0	0	0	0	0	0	0	0	0	2	2	2	2	2	3	3	NF	NF	NF	NF	NF	15000	9700	16000	13566.7	9700	0	0	0	0	0	1.54639	1	1.64948	500	0.00376091
