# Supplementary material for: Displaying and delivering viral membrane antigens via WW domain–activated extracellular vesicles
Source: Sci Adv. 2023 Jan 27;9(4):eade2708. doi: 10.1126/sciadv.ade2708 (PMC9882979; doi:10.1126/sciadv.ade2708)
Supplement: Supplementary file 2 — Tables S1 to S3 [file sciadv.ade2708_tables_s1_to_s3.zip › sciadv.ade2708_table_s2.xlsx]

## Sheet: Enriched (164)
reference	Gene Symbol	Annotation	MWT(kDa)	Unique V	Total V	Unique V1	Total V1	Unique V2	Total V2	Unique V3	Total V3	Unique M	Total M	Unique M1	Total M1	Unique M2	Total M2	Unique M3	Total M3	Max	Sum Intensity V	Sum Intensity V1	Sum Intensity V2	Sum Intensity V3	Sum Intensity M	Sum Intensity M1	Sum Intensity M2	Sum Intensity M3	lowest value	V	V1	V2	V3	M	M1	M2	M3	Fold change M/V	p
sp|O14744|ANM5_HUMAN	PRMT5	Protein arginine N-methyltransferase 5 OS=Homo sapiens GN=PRMT5 PE=1 SV=4	72.64	0	0	1	1	0	0	0	0	2	2	7	8	6	6	8	9	9	NF	5900	NF	NF	970000	410000	1400000	900000	5900	0	1	0	0	164.407	69.4915	237.288	152.542	159.49	0.0364292
sp|P08243|ASNS_HUMAN	ASNS	Asparagine synthetase [glutamine-hydrolyzing] OS=Homo sapiens GN=ASNS PE=1 SV=4	64.33	1	1	1	1	1	1	1	1	3	4	16	25	11	18	12	16	25	16000	6100	11000	13000	180000	2100000	1500000	1000000	6100	2.62295	1	1.80328	2.13115	29.5082	344.262	245.902	163.934	152.462	0.0034313
sp|P08758|ANXA5_HUMAN	ANXA5	Annexin A5 OS=Homo sapiens GN=ANXA5 PE=1 SV=2	35.91	0	0	2	2	2	2	2	2	3	5	17	21	11	13	7	8	21	NF	16000	23000	18000	140000	4100000	1600000	1300000	16000	0	1	1.4375	1.125	8.75	256.25	100	81.25	118.305	0.0409553
sp|P41252|SYIC_HUMAN	IARS	Isoleucine--tRNA ligase, cytoplasmic OS=Homo sapiens GN=IARS PE=1 SV=2	144.41	2	2	0	0	0	0	1	1	19	46	25	28	24	27	25	26	46	70000	NF	NF	18000	7200000	1700000	1500000	1600000	18000	3.88889	0	0	1	400	94.4444	83.3333	88.8889	104.704	2.99387e-05
sp|P63244|RACK1_HUMAN	RACK1	Receptor of activated protein C kinase 1 OS=Homo sapiens GN=RACK1 PE=1 SV=3	35.05	3	4	1	1	0	0	3	4	9	35	9	17	7	12	8	14	35	280000	6300	NF	71000	3300000	6200000	1900000	2600000	6300	44.4444	1	0	11.2698	523.81	984.127	301.587	412.698	104.546	0.0388788
sp|P49327|FAS_HUMAN	FASN	Fatty acid synthase OS=Homo sapiens GN=FASN PE=1 SV=3	273.25	6	15	5	5	2	2	5	5	29	65	54	84	55	78	67	93	93	570000	120000	57000	120000	19000000	8300000	9400000	10000000	57000	10	2.10526	1	2.10526	333.333	145.614	164.912	175.439	98.1294	0.000648146
sp|P30626|SORCN_HUMAN	SRI	Sorcin OS=Homo sapiens GN=SRI PE=1 SV=1	21.66	1	1	1	1	0	0	0	0	1	3	7	8	5	6	7	8	8	29000	9700	NF	NF	110000	1300000	410000	1000000	9700	2.98969	1	0	0	11.3402	134.021	42.268	103.093	94.844	0.0220937
sp|P08195|4F2_HUMAN	SLC3A2	4F2 cell-surface antigen heavy chain OS=Homo sapiens GN=SLC3A2 PE=1 SV=3	67.95	1	2	3	4	2	2	3	5	6	11	19	36	20	37	17	38	38	33000	33000	23000	63000	6100000	3800000	3400000	3300000	23000	1.43478	1.43478	1	2.73913	265.217	165.217	147.826	143.478	93.4958	6.33858e-07
sp|O75131|CPNE3_HUMAN	CPNE3	Copine-3 OS=Homo sapiens GN=CPNE3 PE=1 SV=1	60.09	1	2	1	1	2	2	1	1	3	5	14	14	12	13	13	14	14	200000	37000	39000	33000	620000	3100000	3700000	2700000	33000	6.06061	1.12121	1.18182	1	18.7879	93.9394	112.121	81.8182	87.1009	0.000301245
sp|O43242|PSMD3_HUMAN	PSMD3	26S proteasome non-ATPase regulatory subunit 3 OS=Homo sapiens GN=PSMD3 PE=1 SV=2	60.94	2	2	2	2	1	1	2	2	11	25	14	14	16	17	16	18	25	130000	13000	6800	18000	4000000	1000000	1100000	950000	6800	19.1176	1.91176	1	2.64706	588.235	147.059	161.765	139.706	85.3053	4.49592e-05
sp|P08133|ANXA6_HUMAN	ANXA6	Annexin A6 OS=Homo sapiens GN=ANXA6 PE=1 SV=3	75.83	0	0	2	2	2	2	2	3	0	0	25	36	29	41	31	41	41	NF	32000	20000	74000	NF	3300000	3500000	2900000	20000	0	1.6	1	3.7	0	165	175	145	82.7582	2.05043e-05
sp|P04075|ALDOA_HUMAN	ALDOA	Fructose-bisphosphate aldolase A OS=Homo sapiens GN=ALDOA PE=1 SV=2	39.4	1	1	1	1	0	0	1	1	4	8	12	14	9	9	11	11	14	410000	15000	NF	16000	1200000	1300000	930000	1100000	15000	27.3333	1	0	1.06667	80	86.6667	62	73.3333	78.4341	0.000259746
sp|Q92841|DDX17_HUMAN	DDX17	Probable ATP-dependent RNA helicase DDX17 OS=Homo sapiens GN=DDX17 PE=1 SV=2	80.22	1	1	0	0	0	0	1	1	1	2	12	16	11	15	13	19	19	18000	NF	NF	16000	35000	1200000	1000000	1000000	16000	1.125	0	0	1	2.1875	75	62.5	62.5	78.2422	5.98271e-06
sp|P50995|ANX11_HUMAN	ANXA11	Annexin A11 OS=Homo sapiens GN=ANXA11 PE=1 SV=1	54.36	0	0	4	4	1	1	3	3	3	4	20	27	16	25	19	23	27	NF	71000	20000	61000	500000	4100000	4100000	3000000	20000	0	3.55	1	3.05	25	205	205	150	77.2415	0.000101268
sp|P17987|TCPA_HUMAN	TCP1	T-complex protein 1 subunit alpha OS=Homo sapiens GN=TCP1 PE=1 SV=1	60.31	4	6	2	2	3	3	1	1	12	30	18	27	17	20	16	22	30	300000	26000	36000	25000	5800000	2600000	2100000	1700000	25000	12	1.04	1.44	1	232	104	84	68	72.0862	0.000168542
sp|P62805|H4_HUMAN	HIST1H4A	Histone H4 OS=Homo sapiens GN=HIST1H4A PE=1 SV=2	11.36	1	2	2	4	3	3	4	10	4	10	10	21	7	20	8	21	21	130000	70000	110000	390000	1200000	12000000	10000000	14000000	70000	1.85714	1	1.57143	5.57143	17.1429	171.429	142.857	200	68.9891	0.00186138
sp|Q5VYK3|ECM29_HUMAN	ECM29	Proteasome-associated protein ECM29 homolog OS=Homo sapiens GN=ECM29 PE=1 SV=2	204.16	0	0	0	0	0	0	1	1	0	0	11	12	11	12	15	15	15	NF	NF	NF	3500	NF	150000	170000	240000	3500	0	0	0	1	0	42.8571	48.5714	68.5714	63.8225	0.00721247
sp|P35613|BASI_HUMAN	BSG	Basigin OS=Homo sapiens GN=BSG PE=1 SV=2	42.17	0	0	0	0	2	2	3	3	2	2	8	13	8	12	7	13	13	NF	NF	32000	87000	500000	3400000	4600000	2600000	32000	0	0	1	2.71875	15.625	106.25	143.75	81.25	63.5681	0.00303694
sp|P61106|RAB14_HUMAN	RAB14	Ras-related protein Rab-14 OS=Homo sapiens GN=RAB14 PE=1 SV=4	23.88	2	2	1	1	0	0	0	0	4	8	4	4	4	5	5	5	8	26000	2300	NF	NF	180000	180000	98000	150000	2300	11.3043	1	0	0	78.2609	78.2609	42.6087	65.2174	63.3605	0.00314436
sp|P40227|TCPZ_HUMAN	CCT6A	T-complex protein 1 subunit zeta OS=Homo sapiens GN=CCT6A PE=1 SV=3	57.99	3	4	0	0	2	2	0	0	8	21	11	17	11	15	10	14	21	240000	NF	10000	NF	6600000	700000	800000	610000	10000	24	0	1	0	660	70	80	61	61.2202	0.000135298
sp|Q13200|PSMD2_HUMAN	PSMD2	26S proteasome non-ATPase regulatory subunit 2 OS=Homo sapiens GN=PSMD2 PE=1 SV=3	100.14	6	7	1	1	0	0	0	0	10	25	15	16	11	11	19	21	25	540000	16000	NF	NF	2300000	900000	580000	1200000	16000	33.75	1	0	0	143.75	56.25	36.25	75	57.9472	0.0138927
sp|P26038|MOES_HUMAN	MSN	Moesin OS=Homo sapiens GN=MSN PE=1 SV=3	67.78	7	8	1	1	2	2	0	0	3	18	17	17	13	14	18	18	18	900000	32000	17000	NF	630000	1500000	1600000	1200000	17000	52.9412	1.88235	1	0	37.0588	88.2353	94.1176	70.5882	56.2788	8.32762e-05
sp|P12277|KCRB_HUMAN	CKB	Creatine kinase B-type OS=Homo sapiens GN=CKB PE=1 SV=1	42.62	3	5	0	0	1	1	1	1	6	10	12	16	11	15	11	14	16	330000	NF	28000	12000	2000000	1300000	1300000	800000	12000	27.5	0	2.33333	1	166.667	108.333	108.333	66.6667	52.9941	0.000969679
sp|P49368|TCPG_HUMAN	CCT3	T-complex protein 1 subunit gamma OS=Homo sapiens GN=CCT3 PE=1 SV=4	60.5	5	6	2	2	1	1	1	1	15	68	16	23	14	21	16	22	68	370000	42000	14000	36000	140000000	1800000	1400000	1400000	14000	26.4286	3	1	2.57143	10000	128.571	100	100	52.2269	3.5447e-05
sp|O00231|PSD11_HUMAN	PSMD11	26S proteasome non-ATPase regulatory subunit 11 OS=Homo sapiens GN=PSMD11 PE=1 SV=3	47.43	2	2	0	0	2	2	1	1	9	12	13	13	15	15	14	16	16	100000	NF	20000	12000	2600000	850000	900000	610000	12000	8.33333	0	1.66667	1	216.667	70.8333	75	50.8333	47.1591	0.000328754
sp|P55060|XPO2_HUMAN	CSE1L	Exportin-2 OS=Homo sapiens GN=CSE1L PE=1 SV=3	110.35	7	7	0	0	0	0	2	2	6	6	15	20	11	13	17	21	21	2400000	NF	NF	17000	800000	730000	490000	750000	17000	141.176	0	0	1	47.0588	42.9412	28.8235	44.1176	45.6452	0.00239119
sp|O43707|ACTN4_HUMAN	ACTN4	Alpha-actinin-4 OS=Homo sapiens GN=ACTN4 PE=1 SV=2	104.79	6	7	0	0	0	0	1	2	2	2	12	12	8	9	14	14	14	450000	NF	NF	8700	420000	410000	190000	400000	8700	51.7241	0	0	1	48.2759	47.1264	21.8391	45.977	45.2157	0.0112165
sp|Q9H444|CHM4B_HUMAN	CHMP4B	Charged multivesicular body protein 4b OS=Homo sapiens GN=CHMP4B PE=1 SV=1	24.93	0	0	1	1	0	0	1	1	1	3	4	4	5	5	4	4	5	NF	8100	NF	6000	82000	460000	170000	220000	6000	0	1.35	0	1	13.6667	76.6667	28.3333	36.6667	42.6498	0.022202
sp|O60637|TSN3_HUMAN	TSPAN3	Tetraspanin-3 OS=Homo sapiens GN=TSPAN3 PE=2 SV=1	28	0	0	1	1	1	1	1	1	2	2	3	4	2	3	3	4	4	NF	6800	9100	6700	1200000	310000	320000	310000	6700	0	1.01493	1.35821	1	179.104	46.2687	47.7612	46.2687	41.3849	4.2814e-05
sp|Q15758|AAAT_HUMAN	SLC1A5	Neutral amino acid transporter B(0) OS=Homo sapiens GN=SLC1A5 PE=1 SV=2	56.56	3	3	4	4	5	5	4	4	3	8	13	20	11	17	14	22	22	76000	120000	100000	160000	850000	5000000	4100000	4700000	76000	1	1.57895	1.31579	2.10526	11.1842	65.7895	53.9474	61.8421	37.5536	0.000119806
sp|Q06830|PRDX1_HUMAN	PRDX1	Peroxiredoxin-1 OS=Homo sapiens GN=PRDX1 PE=1 SV=1	22.1	0	0	0	0	1	1	0	0	6	10	10	10	7	7	6	6	10	NF	NF	18000	NF	890000	1000000	540000	700000	18000	0	0	1	0	49.4444	55.5556	30	38.8889	35.8561	0.00265649
sp|P50991|TCPD_HUMAN	CCT4	T-complex protein 1 subunit delta OS=Homo sapiens GN=CCT4 PE=1 SV=4	57.89	1	1	2	3	3	3	2	2	12	20	13	17	12	16	10	16	20	25000	35000	48000	57000	8800000	2000000	1800000	1100000	25000	1	1.4	1.92	2.28	352	80	72	44	35.1042	0.00158076
sp|P50990|TCPQ_HUMAN	CCT8	T-complex protein 1 subunit theta OS=Homo sapiens GN=CCT8 PE=1 SV=4	59.58	3	5	3	3	4	4	2	2	15	20	14	23	19	26	15	23	26	180000	28000	51000	40000	13000000	1500000	1900000	850000	28000	6.42857	1	1.82143	1.42857	464.286	53.5714	67.8571	30.3571	35.0538	0.00823511
sp|P78371|TCPB_HUMAN	CCT2	T-complex protein 1 subunit beta OS=Homo sapiens GN=CCT2 PE=1 SV=4	57.45	5	15	2	2	4	4	2	3	25	88	20	32	23	28	16	23	88	1900000	39000	63000	67000	25000000	2300000	1900000	1400000	39000	48.7179	1	1.61538	1.71795	641.026	58.9744	48.7179	35.8974	33.092	0.00045996
sp|P31689|DNJA1_HUMAN	DNAJA1	DnaJ homolog subfamily A member 1 OS=Homo sapiens GN=DNAJA1 PE=1 SV=2	44.84	1	1	2	3	1	1	1	1	1	3	4	5	6	7	7	8	8	54000	12000	2800	2500	130000	110000	230000	200000	2500	21.6	4.8	1.12	1	52	44	92	80	32.1889	0.0126576
sp|P61978|HNRPK_HUMAN	HNRNPK	Heterogeneous nuclear ribonucleoprotein K OS=Homo sapiens GN=HNRNPK PE=1 SV=1	50.94	2	2	0	0	1	1	1	4	1	3	7	11	8	12	7	11	12	68000	NF	3300	18000	580000	320000	320000	270000	3300	20.6061	0	1	5.45455	175.758	96.9697	96.9697	81.8182	31.7196	6.27721e-06
sp|P61981|1433G_HUMAN	YWHAG	14-3-3 protein gamma OS=Homo sapiens GN=YWHAG PE=1 SV=2	28.28	4	11	0	0	0	0	1	1	4	5	6	6	4	4	3	3	11	350000	NF	NF	19000	360000	890000	400000	280000	19000	18.4211	0	0	1	18.9474	46.8421	21.0526	14.7368	31.4169	0.0331266
sp|P38606|VATA_HUMAN	ATP6V1A	V-type proton ATPase catalytic subunit A OS=Homo sapiens GN=ATP6V1A PE=1 SV=2	68.26	1	1	0	0	1	1	0	0	4	5	10	10	8	8	8	9	10	110000	NF	10000	NF	470000	410000	320000	250000	10000	11	0	1	0	47	41	32	25	28.1452	0.000446826
sp|Q99460|PSMD1_HUMAN	PSMD1	26S proteasome non-ATPase regulatory subunit 1 OS=Homo sapiens GN=PSMD1 PE=1 SV=2	105.77	4	6	1	2	0	0	2	2	7	8	11	14	11	13	11	14	14	180000	8700	NF	13000	350000	250000	280000	280000	8700	20.6897	1	0	1.49425	40.2299	28.7356	32.1839	32.1839	27.7934	0.0003057
sp|P26641|EF1G_HUMAN	EEF1G	Elongation factor 1-gamma OS=Homo sapiens GN=EEF1G PE=1 SV=3	50.09	5	6	1	1	3	3	1	1	8	20	13	19	8	15	10	16	20	930000	9900	120000	140000	7900000	2800000	2500000	2000000	9900	93.9394	1	12.1212	14.1414	797.98	282.828	252.525	202.02	27.2205	4.77439e-05
sp|P62258|1433E_HUMAN	YWHAE	14-3-3 protein epsilon OS=Homo sapiens GN=YWHAE PE=1 SV=1	29.16	5	15	3	3	2	3	2	2	10	16	11	16	12	16	14	15	16	870000	48000	150000	39000	2100000	3000000	2000000	1700000	39000	22.3077	1.23077	3.84615	1	53.8462	76.9231	51.2821	43.5897	26.2045	0.0016825
sp|Q01650|LAT1_HUMAN	SLC7A5	Large neutral amino acids transporter small subunit 1 OS=Homo sapiens GN=SLC7A5 PE=1 SV=2	54.97	0	0	1	1	0	0	1	1	2	2	4	6	3	5	4	4	6	NF	19000	NF	23000	230000	870000	300000	340000	19000	0	1	0	1.21053	12.1053	45.7895	15.7895	17.8947	25.7108	0.0376564
sp|P32119|PRDX2_HUMAN	PRDX2	Peroxiredoxin-2 OS=Homo sapiens GN=PRDX2 PE=1 SV=5	21.88	1	6	1	1	2	2	1	1	6	7	7	8	6	7	6	6	8	220000	13000	29000	16000	1200000	660000	340000	470000	13000	16.9231	1	2.23077	1.23077	92.3077	50.7692	26.1538	36.1538	24.4872	0.00401746
sp|P11586|C1TC_HUMAN	MTHFD1	C-1-tetrahydrofolate synthase, cytoplasmic OS=Homo sapiens GN=MTHFD1 PE=1 SV=3	101.5	6	11	2	2	4	4	3	3	7	16	31	59	28	54	33	63	63	2300000	73000	140000	270000	7000000	3900000	3100000	3900000	73000	31.5068	1	1.91781	3.69863	95.8904	53.4247	42.4658	53.4247	23.6988	0.00051918
sp|P01111|RASN_HUMAN	NRAS	GTPase NRas OS=Homo sapiens GN=NRAS PE=1 SV=1	21.22	0	0	1	1	1	1	0	0	0	0	3	3	2	2	3	3	3	NF	7700	6700	NF	NF	260000	71000	190000	6700	0	1.14925	1	0	0	38.806	10.597	28.3582	22.6708	0.0316301
sp|P33778|H2B1B_HUMAN	HIST1H2BB	Histone H2B type 1-B OS=Homo sapiens GN=HIST1H2BB PE=1 SV=2	13.94	1	2	2	3	2	2	4	11	3	6	9	15	8	12	6	9	15	86000	24000	35000	260000	750000	2400000	1900000	2100000	24000	3.58333	1	1.45833	10.8333	31.25	100	79.1667	87.5	22.4668	0.000116743
sp|P15311|EZRI_HUMAN	EZR	Ezrin OS=Homo sapiens GN=EZR PE=1 SV=4	69.37	0	0	4	4	3	3	3	3	5	30	22	28	21	24	20	24	30	NF	150000	160000	160000	2000000	4400000	3100000	3000000	150000	0	1	1.06667	1.06667	13.3333	29.3333	20.6667	20	22.337	0.000333168
sp|P61158|ARP3_HUMAN	ACTR3	Actin-related protein 3 OS=Homo sapiens GN=ACTR3 PE=1 SV=3	47.34	1	17	1	1	2	2	2	2	5	9	7	8	6	6	6	6	17	73000	5800	15000	16000	55000000	310000	290000	190000	5800	12.5862	1	2.58621	2.75862	9482.76	53.4483	50	32.7586	21.4271	0.000742976
sp|O14980|XPO1_HUMAN	XPO1	Exportin-1 OS=Homo sapiens GN=XPO1 PE=1 SV=1	123.31	2	2	3	4	0	0	2	3	4	5	10	12	10	11	14	16	16	12000	21000	NF	13000	200000	330000	270000	400000	12000	1	1.75	0	1.08333	16.6667	27.5	22.5	33.3333	21.3254	0.00320832
sp|P05023|AT1A1_HUMAN	ATP1A1	Sodium/potassium-transporting ATPase subunit alpha-1 OS=Homo sapiens GN=ATP1A1 PE=1 SV=1	112.82	5	5	10	11	10	10	10	10	9	18	23	33	21	32	27	37	37	630000	270000	170000	290000	2300000	5000000	3900000	5800000	170000	3.70588	1.58824	1	1.70588	13.5294	29.4118	22.9412	34.1176	21.0138	0.00295291
sp|P08865|RSSA_HUMAN	RPSA	40S ribosomal protein SA OS=Homo sapiens GN=RPSA PE=1 SV=4	32.83	1	1	3	3	1	1	5	12	5	14	11	22	8	19	8	16	22	85000	26000	11000	230000	2600000	2300000	1200000	1400000	11000	7.72727	2.36364	1	20.9091	236.364	209.091	109.091	127.273	20.7216	0.00495226
sp|O43760|SNG2_HUMAN	SYNGR2	Synaptogyrin-2 OS=Homo sapiens GN=SYNGR2 PE=1 SV=1	24.79	0	0	1	1	1	1	0	0	0	0	2	2	3	3	3	3	3	NF	6200	11000	NF	NF	240000	130000	180000	6200	0	1	1.77419	0	0	38.7097	20.9677	29.0323	19.5156	0.00301012
sp|Q96TA1|NIBL1_HUMAN	FAM129B	Niban-like protein 1 OS=Homo sapiens GN=FAM129B PE=1 SV=3	84.08	0	0	1	1	0	0	1	1	0	0	3	4	2	4	4	5	5	NF	3300	NF	3900	NF	71000	36000	79000	3300	0	1	0	1.18182	0	21.5152	10.9091	23.9394	19.1131	0.0146815
sp|P05387|RLA2_HUMAN	RPLP2	60S acidic ribosomal protein P2 OS=Homo sapiens GN=RPLP2 PE=1 SV=1	11.66	1	3	0	0	1	1	0	0	1	4	4	4	3	3	2	2	4	46000	NF	8800	NF	380000	190000	170000	210000	8800	5.22727	0	1	0	43.1818	21.5909	19.3182	23.8636	18.9328	0.000649876
sp|Q15019|SEPT2_HUMAN	SEPT2	Septin-2 OS=Homo sapiens GN=SEPT2 PE=1 SV=1	41.46	2	3	1	1	0	0	2	2	3	6	4	7	5	6	6	8	8	130000	8300	NF	13000	310000	190000	160000	190000	8300	15.6627	1	0	1.56627	37.3494	22.8916	19.2771	22.8916	18.853	0.000280548
sp|P08238|HS90B_HUMAN	HSP90AB1	Heat shock protein HSP 90-beta OS=Homo sapiens GN=HSP90AB1 PE=1 SV=4	83.21	4	25	3	3	2	2	4	4	5	38	8	18	7	15	10	21	38	2300000	150000	79000	250000	5400000	3000000	2000000	3300000	79000	29.1139	1.89873	1	3.16456	68.3544	37.9747	25.3165	41.7722	18.5839	0.00483876
sp|P61247|RS3A_HUMAN	RPS3A	40S ribosomal protein S3a OS=Homo sapiens GN=RPS3A PE=1 SV=2	29.93	0	0	0	0	0	0	1	2	0	0	6	7	2	2	2	2	7	NF	NF	NF	9700	NF	260000	100000	110000	9700	0	0	0	1	0	26.8041	10.3093	11.3402	18.5436	0.0257997
sp|P62191|PRS4_HUMAN	PSMC1	26S protease regulatory subunit 4 OS=Homo sapiens GN=PSMC1 PE=1 SV=1	49.15	3	5	0	0	2	2	1	1	8	13	9	9	8	8	7	7	13	99000	NF	14000	18000	1400000	310000	380000	170000	14000	7.07143	0	1	1.28571	100	22.1429	27.1429	12.1429	18.0571	0.00825813
sp|Q14240|IF4A2_HUMAN	EIF4A2	Eukaryotic initiation factor 4A-II OS=Homo sapiens GN=EIF4A2 PE=1 SV=2	46.37	2	2	5	6	2	4	3	5	7	13	8	15	9	14	8	14	15	380000	170000	92000	220000	3500000	3900000	2700000	1600000	92000	4.13043	1.84783	1	2.3913	38.0435	42.3913	29.3478	17.3913	17.4947	0.00888687
sp|Q8WV92|MITD1_HUMAN	MITD1	MIT domain-containing protein 1 OS=Homo sapiens GN=MITD1 PE=1 SV=1	29.3	0	0	0	0	1	1	0	0	0	0	4	4	3	3	2	2	4	NF	NF	2400	NF	NF	87000	36000	25000	2400	0	0	1	0	0	36.25	15	10.4167	17.3214	0.04544
sp|P55209|NP1L1_HUMAN	NAP1L1	Nucleosome assembly protein 1-like 1 OS=Homo sapiens GN=NAP1L1 PE=1 SV=1	45.35	1	1	1	1	1	1	1	1	2	7	3	4	3	3	4	5	7	13000	5300	9300	6200	520000	110000	140000	110000	5300	2.45283	1	1.75472	1.16981	98.1132	20.7547	26.4151	20.7547	17.0894	0.000561472
sp|P13639|EF2_HUMAN	EEF2	Elongation factor 2 OS=Homo sapiens GN=EEF2 PE=1 SV=4	95.28	11	17	9	9	6	7	11	11	14	24	23	46	25	47	26	44	47	7600000	400000	210000	480000	8000000	6300000	5400000	6000000	210000	36.1905	1.90476	1	2.28571	38.0952	30	25.7143	28.5714	17.0533	8.88678e-05
sp|P62333|PRS10_HUMAN	PSMC6	26S protease regulatory subunit 10B OS=Homo sapiens GN=PSMC6 PE=1 SV=1	44.15	3	7	2	2	2	2	3	3	12	23	8	11	4	4	6	9	23	190000	16000	14000	22000	1300000	470000	150000	240000	14000	13.5714	1.14286	1	1.57143	92.8571	33.5714	10.7143	17.1429	16.7377	0.0320411
sp|Q93008|USP9X_HUMAN	USP9X	Probable ubiquitin carboxyl-terminal hydrolase FAF-X OS=Homo sapiens GN=USP9X PE=1 SV=3	292.09	0	0	1	1	1	1	0	0	3	3	10	10	12	13	14	14	14	NF	19000	13000	NF	100000	170000	250000	390000	13000	0	1.46154	1	0	7.69231	13.0769	19.2308	30	16.5653	0.0285568
sp|P54709|AT1B3_HUMAN	ATP1B3	Sodium/potassium-transporting ATPase subunit beta-3 OS=Homo sapiens GN=ATP1B3 PE=1 SV=1	31.49	0	0	0	0	1	1	2	2	0	0	3	4	4	6	3	5	6	NF	NF	6100	17000	NF	180000	170000	170000	6100	0	0	1	2.78689	0	29.5082	27.8689	27.8689	16.1822	2.45824e-05
sp|P21281|VATB2_HUMAN	ATP6V1B2	V-type proton ATPase subunit B, brain isoform OS=Homo sapiens GN=ATP6V1B2 PE=1 SV=3	56.46	0	0	1	1	0	0	1	1	2	3	5	5	7	7	4	4	7	NF	8800	NF	9200	270000	100000	210000	87000	8800	0	1	0	1.04545	30.6818	11.3636	23.8636	9.88636	16.1009	0.030969
sp|Q96QD8|S38A2_HUMAN	SLC38A2	Sodium-coupled neutral amino acid transporter 2 OS=Homo sapiens GN=SLC38A2 PE=1 SV=2	55.99	0	0	0	0	1	1	0	0	1	1	4	7	4	9	4	6	9	NF	NF	15000	NF	33000	230000	360000	230000	15000	0	0	1	0	2.2	15.3333	24	15.3333	15.9131	0.00384577
sp|P21926|CD9_HUMAN	CD9	CD9 antigen OS=Homo sapiens GN=CD9 PE=1 SV=4	25.4	1	1	2	2	0	0	0	0	0	0	2	2	4	4	3	3	4	17000	16000	NF	NF	NF	150000	400000	190000	16000	1.0625	1	0	0	0	9.375	25	11.875	15.8816	0.0361415
sp|P04899|GNAI2_HUMAN	GNAI2	Guanine nucleotide-binding protein G(i) subunit alpha-2 OS=Homo sapiens GN=GNAI2 PE=1 SV=3	40.43	0	0	1	1	1	1	2	2	2	2	6	7	5	6	6	8	8	NF	11000	14000	23000	49000	260000	240000	230000	11000	0	1	1.27273	2.09091	4.45455	23.6364	21.8182	20.9091	15.7367	1.21405e-06
sp|P17980|PRS6A_HUMAN	PSMC3	26S protease regulatory subunit 6A OS=Homo sapiens GN=PSMC3 PE=1 SV=3	49.17	8	8	0	0	5	5	3	3	12	17	11	14	13	13	12	17	17	1700000	NF	56000	14000	5000000	560000	610000	610000	14000	121.429	0	4	1	357.143	40	43.5714	43.5714	15.6635	0.000301193
sp|O43175|SERA_HUMAN	PHGDH	D-3-phosphoglycerate dehydrogenase OS=Homo sapiens GN=PHGDH PE=1 SV=4	56.61	3	10	2	2	3	3	4	4	7	16	10	17	9	16	11	21	21	13000000	77000	99000	160000	2300000	1800000	1900000	1400000	77000	168.831	1	1.28571	2.07792	29.8701	23.3766	24.6753	18.1818	15.635	0.000130155
sp|P62879|GBB2_HUMAN	GNB2	Guanine nucleotide-binding protein G(I)/G(S)/G(T) subunit beta-2 OS=Homo sapiens GN=GNB2 PE=1 SV=3	37.31	1	3	1	1	1	1	2	2	2	2	5	6	4	4	5	5	6	290000	81000	25000	83000	1400000	1600000	520000	690000	25000	11.6	3.24	1	3.32	56	64	20.8	27.6	15.3735	0.040455
sp|O14828|SCAM3_HUMAN	SCAMP3	Secretory carrier-associated membrane protein 3 OS=Homo sapiens GN=SCAMP3 PE=1 SV=3	38.26	2	2	1	1	2	2	2	2	5	12	6	7	4	5	4	5	12	48000	6300	11000	8800	340000	260000	74000	83000	6300	7.61905	1	1.74603	1.39683	53.9683	41.2698	11.746	13.1746	15.358	0.0372569
sp|P61204|ARF3_HUMAN	ARF3	ADP-ribosylation factor 3 OS=Homo sapiens GN=ARF3 PE=1 SV=2	20.59	3	6	3	4	5	5	2	2	4	15	11	14	9	12	8	12	15	900000	61000	200000	45000	1700000	990000	1900000	2000000	45000	20	1.35556	4.44444	1	37.7778	22	42.2222	44.4444	15.2461	0.0164926
sp|Q14974|IMB1_HUMAN	KPNB1	Importin subunit beta-1 OS=Homo sapiens GN=KPNB1 PE=1 SV=2	97.11	8	11	3	3	0	0	0	0	11	13	16	20	11	13	13	16	20	1200000	47000	NF	NF	2500000	780000	540000	770000	47000	25.5319	1	0	0	53.1915	16.5957	11.4894	16.383	15.2242	0.00155411
sp|Q12846|STX4_HUMAN	STX4	Syntaxin-4 OS=Homo sapiens GN=STX4 PE=1 SV=2	34.16	0	0	0	0	1	1	0	0	0	0	6	6	3	3	4	4	6	NF	NF	17000	NF	NF	530000	190000	190000	17000	0	0	1	0	0	31.1765	11.1765	11.1765	15.1014	0.0403206
sp|P53990|IST1_HUMAN	IST1	IST1 homolog OS=Homo sapiens GN=IST1 PE=1 SV=1	39.73	0	0	0	0	1	1	2	2	0	0	7	8	6	6	5	7	8	NF	NF	14000	65000	NF	720000	570000	330000	14000	0	0	1	4.64286	0	51.4286	40.7143	23.5714	14.867	0.00497298
tr|Q9NZ23|Q9NZ23_HUMAN	YA61	Drug-sensitive protein 1 OS=Homo sapiens GN=YA61 PE=2 SV=1	14.86	0	0	3	3	1	1	1	1	1	3	6	7	7	7	6	7	7	NF	100000	50000	62000	90000	960000	1300000	830000	50000	0	2	1	1.24	1.8	19.2	26	16.6	14.8532	0.00208932
sp|P06576|ATPB_HUMAN	ATP5B	ATP synthase subunit beta, mitochondrial OS=Homo sapiens GN=ATP5B PE=1 SV=3	56.52	0	0	0	0	0	0	1	1	1	2	8	8	7	7	8	8	8	NF	NF	NF	14000	55000	150000	190000	150000	14000	0	0	0	1	3.92857	10.7143	13.5714	10.7143	13.7595	0.000499086
sp|P51149|RAB7A_HUMAN	RAB7A	Ras-related protein Rab-7a OS=Homo sapiens GN=RAB7A PE=1 SV=1	23.47	0	0	2	2	3	3	2	2	3	3	5	6	5	5	4	4	6	NF	13000	32000	12000	300000	400000	170000	250000	12000	0	1.08333	2.66667	1	25	33.3333	14.1667	20.8333	13.5878	0.0122836
sp|Q86VP6|CAND1_HUMAN	CAND1	Cullin-associated NEDD8-dissociated protein 1 OS=Homo sapiens GN=CAND1 PE=1 SV=2	136.29	3	4	2	2	3	3	0	0	7	12	9	9	11	11	11	12	12	160000	12000	19000	NF	580000	210000	210000	230000	12000	13.3333	1	1.58333	0	48.3333	17.5	17.5	19.1667	13.0002	0.000366831
sp|P04114|APOB_HUMAN	APOB	Apolipoprotein B-100 OS=Homo sapiens GN=APOB PE=1 SV=2	515.28	2	2	5	5	3	4	4	4	4	20	6	9	8	12	8	11	20	65000	97000	44000	59000	6000000	690000	870000	930000	44000	1.47727	2.20455	1	1.34091	136.364	15.6818	19.7727	21.1364	12.8878	0.00233351
sp|P50502|F10A1_HUMAN	ST13	Hsc70-interacting protein OS=Homo sapiens GN=ST13 PE=1 SV=2	41.31	0	0	2	2	1	1	0	0	3	6	5	6	5	6	3	4	6	NF	31000	13000	NF	690000	370000	330000	150000	13000	0	2.38462	1	0	53.0769	28.4615	25.3846	11.5385	12.2864	0.0103479
sp|P63000|RAC1_HUMAN	RAC1	Ras-related C3 botulinum toxin substrate 1 OS=Homo sapiens GN=RAC1 PE=1 SV=1	21.44	1	1	1	1	0	0	0	0	1	2	2	2	2	2	2	2	2	210000	8600	NF	NF	100000	120000	89000	98000	8600	24.4186	1	0	0	11.6279	13.9535	10.3488	11.3953	12.1473	0.000163373
sp|Q14204|DYHC1_HUMAN	DYNC1H1	Cytoplasmic dynein 1 heavy chain 1 OS=Homo sapiens GN=DYNC1H1 PE=1 SV=5	532.07	17	23	26	27	18	19	17	18	48	88	68	76	86	90	106	111	111	21000000	570000	230000	280000	17000000	2400000	3800000	5500000	230000	91.3043	2.47826	1	1.21739	73.913	10.4348	16.5217	23.913	11.3412	0.0301934
sp|O14672|ADA10_HUMAN	ADAM10	Disintegrin and metalloproteinase domain-containing protein 10 OS=Homo sapiens GN=ADAM10 PE=1 SV=1	84.09	0	0	2	2	1	1	0	0	0	0	3	3	4	4	2	2	4	NF	38000	23000	NF	NF	400000	470000	130000	23000	0	1.65217	1	0	0	17.3913	20.4348	5.65217	10.2698	0.0349605
sp|Q9BQE3|TBA1C_HUMAN	TUBA1C	Tubulin alpha-1C chain OS=Homo sapiens GN=TUBA1C PE=1 SV=1	49.86	13	99	14	33	13	29	14	33	14	132	17	62	19	63	17	61	132	49000000	1900000	2100000	2700000	130000000	21000000	27000000	19000000	1900000	25.7895	1	1.10526	1.42105	68.4211	11.0526	14.2105	10	10.2105	0.00102172
sp|Q96KK5|H2A1H_HUMAN	HIST1H2AH	Histone H2A type 1-H OS=Homo sapiens GN=HIST1H2AH PE=1 SV=3	13.9	2	4	2	4	2	2	3	9	1	6	4	9	3	7	2	3	9	83000	47000	42000	480000	95000	2700000	1500000	1000000	42000	1.97619	1.11905	1	11.4286	2.2619	64.2857	35.7143	23.8095	10.0941	0.0237904
sp|P26639|SYTC_HUMAN	TARS	Threonine--tRNA ligase, cytoplasmic OS=Homo sapiens GN=TARS PE=1 SV=3	83.38	2	2	2	2	0	0	2	2	3	4	7	10	6	7	7	10	10	360000	23000	NF	26000	450000	270000	180000	210000	23000	15.6522	1	0	1.13043	19.5652	11.7391	7.82609	9.13043	9.8286	0.000711928
sp|P04406|G3P_HUMAN	GAPDH	Glyceraldehyde-3-phosphate dehydrogenase OS=Homo sapiens GN=GAPDH PE=1 SV=3	36.03	3	17	4	6	2	5	2	4	7	31	10	21	10	19	8	16	31	2000000	180000	140000	210000	6900000	2300000	1300000	1500000	140000	14.2857	1.28571	1	1.5	49.2857	16.4286	9.28571	10.7143	9.80286	0.00306186
sp|P27105|STOM_HUMAN	STOM	Erythrocyte band 7 integral membrane protein OS=Homo sapiens GN=STOM PE=1 SV=3	31.71	2	2	2	2	3	3	3	3	5	5	7	7	8	9	9	9	9	36000	12000	51000	46000	220000	530000	260000	290000	12000	3	1	4.25	3.83333	18.3333	44.1667	21.6667	24.1667	9.72094	0.0102389
sp|Q7Z5G4|GOGA7_HUMAN	GOLGA7	Golgin subfamily A member 7 OS=Homo sapiens GN=GOLGA7 PE=1 SV=2	15.81	0	0	2	2	2	2	0	0	0	0	3	3	3	3	4	4	4	NF	9100	13000	NF	NF	130000	74000	140000	9100	0	1	1.42857	0	0	14.2857	8.13187	15.3846	9.69505	0.0100041
sp|Q9P265|DIP2B_HUMAN	DIP2B	Disco-interacting protein 2 homolog B OS=Homo sapiens GN=DIP2B PE=1 SV=3	171.38	0	0	1	1	5	6	1	1	0	0	10	10	11	11	14	14	14	NF	15000	36000	19000	NF	220000	200000	270000	15000	0	1	2.4	1.26667	0	14.6667	13.3333	18	9.66034	0.00309099
sp|Q96QK1|VPS35_HUMAN	VPS35	Vacuolar protein sorting-associated protein 35 OS=Homo sapiens GN=VPS35 PE=1 SV=2	91.65	5	8	2	2	3	3	5	5	3	4	8	13	7	13	9	15	15	930000	21000	28000	59000	510000	380000	300000	310000	21000	44.2857	1	1.33333	2.80952	24.2857	18.0952	14.2857	14.7619	9.60198	7.10869e-05
sp|P48556|PSMD8_HUMAN	PSMD8	26S proteasome non-ATPase regulatory subunit 8 OS=Homo sapiens GN=PSMD8 PE=1 SV=2	39.59	0	0	0	0	1	1	0	0	3	6	4	4	3	3	2	2	6	NF	NF	7100	NF	260000	120000	79000	38000	7100	0	0	1	0	36.6197	16.9014	11.1268	5.35211	9.43127	0.020798
sp|Q9BVA1|TBB2B_HUMAN	TUBB2B	Tubulin beta-2B chain OS=Homo sapiens GN=TUBB2B PE=1 SV=1	49.92	4	19	1	3	1	3	2	4	5	40	6	12	5	8	6	10	40	5700000	140000	180000	170000	14000000	2000000	1100000	1500000	140000	40.7143	1	1.28571	1.21429	100	14.2857	7.85714	10.7143	9.37504	0.00357311
sp|P07437|TBB5_HUMAN	TUBB	Tubulin beta chain OS=Homo sapiens GN=TUBB PE=1 SV=2	49.64	3	16	3	7	3	6	3	6	3	15	6	18	6	12	4	11	18	3700000	220000	220000	330000	16000000	3400000	1800000	1900000	220000	16.8182	1	1	1.5	72.7273	15.4545	8.18182	8.63636	9.35237	0.00670699
sp|P07814|SYEP_HUMAN	EPRS	Bifunctional glutamate/proline--tRNA ligase OS=Homo sapiens GN=EPRS PE=1 SV=5	170.48	2	6	3	4	0	0	0	0	12	17	16	20	15	15	18	23	23	100000	100000	NF	NF	6300000	970000	610000	1100000	100000	1	1	0	0	63	9.7	6.1	11	9.22004	0.00762583
sp|Q8N4C8|MINK1_HUMAN	MINK1	Misshapen-like kinase 1 OS=Homo sapiens GN=MINK1 PE=1 SV=2	149.73	0	0	1	1	0	0	0	0	0	0	4	5	3	3	4	4	5	NF	8800	NF	NF	NF	78000	53000	100000	8800	0	1	0	0	0	8.86364	6.02273	11.3636	9.06731	0.0111635
sp|O00299|CLIC1_HUMAN	CLIC1	Chloride intracellular channel protein 1 OS=Homo sapiens GN=CLIC1 PE=1 SV=4	26.91	3	11	3	3	2	2	3	3	3	3	5	5	4	5	5	6	11	780000	40000	42000	53000	1300000	500000	310000	360000	40000	19.5	1	1.05	1.325	32.5	12.5	7.75	9	8.78063	0.00138431
sp|P31939|PUR9_HUMAN	ATIC	Bifunctional purine biosynthesis protein PURH OS=Homo sapiens GN=ATIC PE=1 SV=3	64.58	5	14	5	7	5	6	4	6	9	30	16	22	17	24	17	23	30	1000000	110000	170000	79000	9500000	1300000	1000000	950000	79000	12.6582	1.39241	2.1519	1	120.253	16.4557	12.6582	12.0253	8.73647	0.000173773
sp|P02786|TFR1_HUMAN	TFRC	Transferrin receptor protein 1 OS=Homo sapiens GN=TFRC PE=1 SV=2	84.82	2	2	5	6	5	6	4	5	6	11	19	27	19	27	22	28	28	220000	120000	79000	210000	630000	1200000	800000	1300000	79000	2.78481	1.51899	1	2.65823	7.97468	15.1899	10.1266	16.4557	8.59487	0.00574363
sp|Q16222|UAP1_HUMAN	UAP1	UDP-N-acetylhexosamine pyrophosphorylase OS=Homo sapiens GN=UAP1 PE=1 SV=3	58.73	0	0	0	0	1	1	0	0	2	6	2	2	2	2	2	2	6	NF	NF	3100	NF	110000	37000	33000	21000	3100	0	0	1	0	35.4839	11.9355	10.6452	6.77419	8.41889	0.00148645
sp|P62330|ARF6_HUMAN	ARF6	ADP-ribosylation factor 6 OS=Homo sapiens GN=ARF6 PE=1 SV=2	20.07	2	5	3	3	1	1	0	0	2	2	5	5	3	3	3	3	5	110000	12000	14000	NF	160000	100000	120000	120000	12000	9.16667	1	1.16667	0	13.3333	8.33333	10	10	8.22248	0.00114606
sp|P10599|THIO_HUMAN	TXN	Thioredoxin OS=Homo sapiens GN=TXN PE=1 SV=3	11.73	0	0	0	0	2	2	0	0	1	1	3	3	3	3	5	5	5	NF	NF	18000	NF	9600	150000	90000	250000	9600	0	0	1.875	0	1	15.625	9.375	26.0417	8.08067	0.044521
sp|P68104|EF1A1_HUMAN	EEF1A1	Elongation factor 1-alpha 1 OS=Homo sapiens GN=EEF1A1 PE=1 SV=1	50.11	7	27	7	15	9	17	9	19	12	63	14	39	12	34	14	34	63	16000000	1400000	910000	2200000	56000000	13000000	13000000	8500000	910000	17.5824	1.53846	1	2.41758	61.5385	14.2857	14.2857	9.34066	7.98677	0.000886626
sp|P62826|RAN_HUMAN	RAN	GTP-binding nuclear protein Ran OS=Homo sapiens GN=RAN PE=1 SV=3	24.41	3	7	4	4	5	5	3	3	5	13	8	11	9	9	8	8	13	1500000	110000	370000	100000	5800000	2600000	1300000	1100000	100000	15	1.1	3.7	1	58	26	13	11	7.91915	0.0228045
sp|P14618|KPYM_HUMAN	PKM	Pyruvate kinase PKM OS=Homo sapiens GN=PKM PE=1 SV=4	57.9	10	43	8	11	11	13	9	12	21	92	29	60	25	46	27	55	92	7700000	800000	750000	970000	41000000	8200000	6500000	5000000	750000	10.2667	1.06667	1	1.29333	54.6667	10.9333	8.66667	6.66667	7.89724	0.000681647
sp|Q9NTK5|OLA1_HUMAN	OLA1	Obg-like ATPase 1 OS=Homo sapiens GN=OLA1 PE=1 SV=2	44.72	3	5	0	0	1	1	2	4	2	3	4	4	5	5	3	3	5	120000	NF	4800	36000	270000	190000	190000	58000	4800	25	0	1	7.5	56.25	39.5833	39.5833	12.0833	7.89101	0.0332009
sp|Q58FF7|H90B3_HUMAN	HSP90AB3P	Putative heat shock protein HSP 90-beta-3 OS=Homo sapiens GN=HSP90AB3P PE=5 SV=1	68.28	3	4	5	6	5	5	5	5	4	12	7	15	7	13	7	13	15	2300000	350000	180000	670000	12000000	4200000	1900000	2600000	180000	12.7778	1.94444	1	3.72222	66.6667	23.3333	10.5556	14.4444	7.68693	0.0123658
sp|P68371|TBB4B_HUMAN	TUBB4B	Tubulin beta-4B chain OS=Homo sapiens GN=TUBB4B PE=1 SV=1	49.8	20	92	16	35	19	35	20	43	24	119	28	79	25	69	28	86	119	40000000	2000000	2100000	2800000	94000000	17000000	17000000	17000000	2000000	20	1	1.05	1.4	47	8.5	8.5	8.5	7.58536	7.05536e-05
sp|P11717|MPRI_HUMAN	IGF2R	Cation-independent mannose-6-phosphate receptor OS=Homo sapiens GN=IGF2R PE=1 SV=3	274.2	1	1	1	1	1	1	1	1	1	2	3	3	4	4	3	3	4	160000	9200	5100	10000	320000	38000	81000	55000	5100	31.3725	1.80392	1	1.96078	62.7451	7.45098	15.8824	10.7843	7.53377	0.01884
sp|P23528|COF1_HUMAN	CFL1	Cofilin-1 OS=Homo sapiens GN=CFL1 PE=1 SV=3	18.49	2	4	2	2	2	2	3	9	2	3	9	13	3	4	3	4	13	350000	41000	96000	130000	94000	890000	480000	600000	41000	8.53659	1	2.34146	3.17073	2.29268	21.7073	11.7073	14.6341	7.48634	0.00494606
sp|Q99961|SH3G1_HUMAN	SH3GL1	Endophilin-A2 OS=Homo sapiens GN=SH3GL1 PE=1 SV=1	41.46	0	0	0	0	0	0	1	1	1	1	2	3	2	2	2	3	3	NF	NF	NF	9300	8400	56000	74000	41000	8400	0	0	0	1.10714	1	6.66667	8.80952	4.88095	7.17075	0.00414856
sp|Q9H4M9|EHD1_HUMAN	EHD1	EH domain-containing protein 1 OS=Homo sapiens GN=EHD1 PE=1 SV=2	60.59	5	7	3	3	2	2	2	2	8	12	16	16	14	14	15	15	16	390000	98000	68000	51000	3600000	750000	500000	330000	51000	7.64706	1.92157	1.33333	1	70.5882	14.7059	9.80392	6.47059	7.13106	0.00996575
sp|P07741|APT_HUMAN	APRT	Adenine phosphoribosyltransferase OS=Homo sapiens GN=APRT PE=1 SV=2	19.6	1	1	1	1	1	1	1	1	2	2	6	8	5	5	4	5	8	87000	47000	97000	47000	230000	690000	320000	360000	47000	1.85106	1	2.06383	1	4.89362	14.6809	6.80851	7.65957	6.8278	0.0171377
sp|P61225|RAP2B_HUMAN	RAP2B	Ras-related protein Rap-2b OS=Homo sapiens GN=RAP2B PE=1 SV=1	20.49	1	1	2	2	2	2	0	0	1	1	6	6	3	3	5	5	6	26000	22000	34000	NF	43000	280000	120000	210000	22000	1.18182	1	1.54545	0	1.95455	12.7273	5.45455	9.54545	6.68075	0.0138165
sp|P22314|UBA1_HUMAN	UBA1	Ubiquitin-like modifier-activating enzyme 1 OS=Homo sapiens GN=UBA1 PE=1 SV=3	117.77	11	25	10	10	8	9	10	11	21	54	18	41	20	38	22	39	54	4900000	330000	270000	310000	15000000	1900000	1700000	2300000	270000	18.1481	1.22222	1	1.14815	55.5556	7.03704	6.2963	8.51852	6.64813	0.00314526
sp|Q58FF6|H90B4_HUMAN	HSP90AB4P	Putative heat shock protein HSP 90-beta 4 OS=Homo sapiens GN=HSP90AB4P PE=5 SV=1	58.23	3	4	3	3	2	2	3	3	3	5	6	12	5	11	5	11	12	2900000	260000	71000	340000	10000000	1400000	970000	1600000	71000	40.8451	3.66197	1	4.78873	140.845	19.7183	13.662	22.5352	6.40894	0.00878305
sp|P08962|CD63_HUMAN	CD63	CD63 antigen OS=Homo sapiens GN=CD63 PE=1 SV=2	25.62	0	0	1	1	1	2	1	1	0	0	3	4	4	5	3	4	5	NF	78000	98000	140000	NF	630000	790000	490000	78000	0	1	1.25641	1.79487	0	8.07692	10.1282	6.28205	6.18316	0.00257058
sp|P07195|LDHB_HUMAN	LDHB	L-lactate dehydrogenase B chain OS=Homo sapiens GN=LDHB PE=1 SV=2	36.62	5	20	5	6	6	7	4	6	10	13	12	13	11	12	9	11	20	5300000	130000	250000	180000	4500000	1800000	680000	960000	130000	40.7692	1	1.92308	1.38462	34.6154	13.8462	5.23077	7.38462	5.96308	0.0312257
sp|P63104|1433Z_HUMAN	YWHAZ	14-3-3 protein zeta/delta OS=Homo sapiens GN=YWHAZ PE=1 SV=1	27.73	4	7	3	3	4	4	3	4	3	12	5	7	4	4	4	4	12	420000	93000	140000	100000	1400000	1000000	460000	520000	93000	4.51613	1	1.50538	1.07527	15.0538	10.7527	4.94624	5.5914	5.7814	0.0188489
sp|P27348|1433T_HUMAN	YWHAQ	14-3-3 protein theta OS=Homo sapiens GN=YWHAQ PE=1 SV=1	27.75	1	4	0	0	1	1	1	1	4	8	5	5	4	4	4	4	8	110000	NF	55000	37000	170000	460000	230000	140000	37000	2.97297	0	1.48649	1	4.59459	12.4324	6.21622	3.78378	5.67371	0.0449469
sp|P67775|PP2AA_HUMAN	PPP2CA	Serine/threonine-protein phosphatase 2A catalytic subunit alpha isoform OS=Homo sapiens GN=PPP2CA PE=1 SV=1	35.57	1	1	2	3	2	2	1	3	2	3	3	4	3	4	3	3	4	65000	21000	15000	52000	260000	200000	150000	120000	15000	4.33333	1.4	1	3.46667	17.3333	13.3333	10	8	5.66908	0.00190835
sp|Q9Y617|SERC_HUMAN	PSAT1	Phosphoserine aminotransferase OS=Homo sapiens GN=PSAT1 PE=1 SV=2	40.4	3	4	1	1	1	1	2	2	5	6	2	2	4	4	6	6	6	680000	14000	20000	37000	530000	91000	160000	130000	14000	48.5714	1	1.42857	2.64286	37.8571	6.5	11.4286	9.28571	5.65959	0.0109472
sp|P11142|HSP7C_HUMAN	HSPA8	Heat shock cognate 71 kDa protein OS=Homo sapiens GN=HSPA8 PE=1 SV=1	70.85	18	55	12	17	11	15	13	14	18	79	21	33	20	36	24	36	79	16000000	950000	900000	1300000	45000000	8000000	5300000	4100000	900000	17.7778	1.05556	1	1.44444	50	8.88889	5.88889	4.55556	5.58248	0.0053847
sp|P62249|RS16_HUMAN	RPS16	40S ribosomal protein S16 OS=Homo sapiens GN=RPS16 PE=1 SV=2	16.44	0	0	0	0	0	0	3	4	0	0	6	7	8	9	8	10	10	NF	NF	NF	170000	NF	700000	660000	1000000	170000	0	0	0	1	0	4.11765	3.88235	5.88235	5.52254	0.00844519
sp|Q9P2B2|FPRP_HUMAN	PTGFRN	Prostaglandin F2 receptor negative regulator OS=Homo sapiens GN=PTGFRN PE=1 SV=2	98.49	1	1	10	10	8	8	9	10	2	5	19	21	18	18	18	20	21	7100	500000	320000	490000	400000	2700000	2200000	2100000	7100	1	70.4225	45.0704	69.0141	56.338	380.282	309.859	295.775	5.47864	2.99977e-05
sp|Q58FF8|H90B2_HUMAN	HSP90AB2P	Putative heat shock protein HSP 90-beta 2 OS=Homo sapiens GN=HSP90AB2P PE=1 SV=2	44.32	4	10	5	5	3	4	6	7	5	29	5	12	7	13	9	15	29	8900000	700000	400000	910000	45000000	2800000	2700000	4700000	400000	22.25	1.75	1	2.275	112.5	7	6.75	11.75	5.42814	0.0281952
sp|O00487|PSDE_HUMAN	PSMD14	26S proteasome non-ATPase regulatory subunit 14 OS=Homo sapiens GN=PSMD14 PE=1 SV=1	34.55	2	7	0	0	0	0	2	2	5	7	5	6	3	3	3	3	7	170000	NF	NF	40000	570000	270000	130000	160000	40000	4.25	0	0	1	14.25	6.75	3.25	4	5.41602	0.0088474
sp|Q8NHW5|RLA0L_HUMAN	RPLP0P6	60S acidic ribosomal protein P0-like OS=Homo sapiens GN=RPLP0P6 PE=5 SV=1	34.34	1	1	1	2	1	2	2	6	2	2	4	7	5	6	4	4	7	7000	15000	6200	150000	100000	360000	180000	240000	6200	1.12903	2.41935	1	24.1935	16.129	58.0645	29.0323	38.7097	5.17457	0.0237465
sp|Q9NR45|SIAS_HUMAN	NANS	Sialic acid synthase OS=Homo sapiens GN=NANS PE=1 SV=2	40.28	2	6	1	1	2	2	0	0	1	1	3	3	2	4	2	4	6	82000	19000	27000	NF	330000	140000	110000	120000	19000	4.31579	1	1.42105	0	17.3684	7.36842	5.78947	6.31579	4.97161	0.000689313
sp|P45974|UBP5_HUMAN	USP5	Ubiquitin carboxyl-terminal hydrolase 5 OS=Homo sapiens GN=USP5 PE=1 SV=2	95.73	2	2	1	1	0	0	0	0	0	0	2	2	2	2	3	3	3	160000	4400	NF	NF	NF	19000	17000	27000	4400	36.3636	1	0	0	0	4.31818	3.86364	6.13636	4.95787	0.0102473
sp|P47756|CAPZB_HUMAN	CAPZB	F-actin-capping protein subunit beta OS=Homo sapiens GN=CAPZB PE=1 SV=4	31.33	1	1	0	0	2	2	2	2	3	6	2	2	3	3	3	3	6	180000	NF	24000	30000	500000	180000	93000	120000	24000	7.5	0	1	1.25	20.8333	7.5	3.875	5	4.89166	0.00786677
sp|P04350|TBB4A_HUMAN	TUBB4A	Tubulin beta-4A chain OS=Homo sapiens GN=TUBB4A PE=1 SV=2	49.55	2	2	1	1	1	1	0	0	2	5	3	3	3	3	2	2	5	210000	4900	10000	NF	390000	37000	57000	26000	4900	42.8571	1	2.04082	0	79.5918	7.55102	11.6327	5.30612	4.88946	0.0211697
sp|P0DMV9|HS71B_HUMAN	HSPA1B	Heat shock 70 kDa protein 1B OS=Homo sapiens GN=HSPA1B PE=1 SV=1	70.01	11	44	13	16	12	18	13	18	13	87	14	22	17	24	18	27	87	20000000	1200000	860000	1400000	43000000	5800000	5700000	4800000	860000	23.2558	1.39535	1	1.62791	50	6.74419	6.62791	5.5814	4.85484	8.97247e-06
sp|P62987|RL40_HUMAN	UBA52	Ubiquitin-60S ribosomal protein L40 OS=Homo sapiens GN=UBA52 PE=1 SV=2	14.72	2	30	4	13	4	12	4	9	4	53	6	19	4	16	4	18	53	6200000	2100000	1400000	1900000	25000000	9300000	7400000	8700000	1400000	4.42857	1.5	1	1.35714	17.8571	6.64286	5.28571	6.21429	4.82312	0.000440989
sp|P34931|HS71L_HUMAN	HSPA1L	Heat shock 70 kDa protein 1-like OS=Homo sapiens GN=HSPA1L PE=1 SV=2	70.33	8	35	10	21	11	19	9	15	10	49	12	24	12	21	13	25	49	26000000	2200000	1900000	2500000	90000000	14000000	8900000	8400000	1900000	13.6842	1.15789	1	1.31579	47.3684	7.36842	4.68421	4.42105	4.78987	0.00308788
sp|Q8WUM4|PDC6I_HUMAN	PDCD6IP	Programmed cell death 6-interacting protein OS=Homo sapiens GN=PDCD6IP PE=1 SV=1	95.96	9	12	17	18	16	17	16	17	9	15	25	36	23	31	33	43	43	1500000	790000	480000	870000	2400000	3100000	2400000	4200000	480000	3.125	1.64583	1	1.8125	5	6.45833	5	8.75	4.76794	0.0183264
sp|P52907|CAZA1_HUMAN	CAPZA1	F-actin-capping protein subunit alpha-1 OS=Homo sapiens GN=CAPZA1 PE=1 SV=3	32.9	1	1	1	1	1	1	1	2	2	2	6	6	5	6	5	5	6	86000	8700	16000	51000	140000	160000	95000	84000	8700	9.88506	1	1.83908	5.86207	16.092	18.3908	10.9195	9.65517	4.7499	0.0132102
sp|P54652|HSP72_HUMAN	HSPA2	Heat shock-related 70 kDa protein 2 OS=Homo sapiens GN=HSPA2 PE=1 SV=1	69.98	9	33	6	8	6	9	5	8	5	14	6	13	4	9	7	13	33	6200000	840000	710000	1200000	11000000	4800000	4400000	3400000	710000	8.73239	1.1831	1	1.69014	15.493	6.76056	6.19718	4.78873	4.71271	0.000157992
sp|P11166|GTR1_HUMAN	SLC2A1	Solute carrier family 2, facilitated glucose transporter member 1 OS=Homo sapiens GN=SLC2A1 PE=1 SV=2	54.05	3	3	3	3	3	4	4	4	2	2	8	12	6	10	6	12	12	160000	170000	270000	330000	88000	1600000	1200000	780000	88000	1.81818	1.93182	3.06818	3.75	1	18.1818	13.6364	8.86364	4.65213	0.00742128
sp|P46781|RS9_HUMAN	RPS9	40S ribosomal protein S9 OS=Homo sapiens GN=RPS9 PE=1 SV=3	22.58	0	0	0	0	0	0	3	4	0	0	8	10	8	8	7	7	10	NF	NF	NF	110000	NF	660000	300000	360000	110000	0	0	0	1	0	6	2.72727	3.27273	4.62979	0.013803
sp|P60866|RS20_HUMAN	RPS20	40S ribosomal protein S20 OS=Homo sapiens GN=RPS20 PE=1 SV=1	13.36	0	0	0	0	0	0	2	2	0	0	2	2	2	2	2	2	2	NF	NF	NF	35000	NF	150000	110000	150000	35000	0	0	0	1	0	4.28571	3.14286	4.28571	4.60941	0.00235207
sp|P31150|GDIA_HUMAN	GDI1	Rab GDP dissociation inhibitor alpha OS=Homo sapiens GN=GDI1 PE=1 SV=2	50.55	8	13	3	3	3	4	0	0	8	11	4	4	8	8	5	5	13	1000000	49000	51000	NF	3800000	210000	350000	170000	49000	20.4082	1	1.04082	0	77.551	4.28571	7.14286	3.46939	4.56122	0.0212293
sp|Q96FW1|OTUB1_HUMAN	OTUB1	Ubiquitin thioesterase OTUB1 OS=Homo sapiens GN=OTUB1 PE=1 SV=2	31.26	1	2	1	1	3	3	1	1	2	4	3	5	3	4	3	3	5	45000	7800	24000	4200	190000	87000	48000	42000	4200	10.7143	1.85714	5.71429	1	45.2381	20.7143	11.4286	10	4.4842	0.027516
sp|P11413|G6PD_HUMAN	G6PD	Glucose-6-phosphate 1-dehydrogenase OS=Homo sapiens GN=G6PD PE=1 SV=4	59.22	0	0	0	0	2	2	1	1	4	5	5	5	4	4	4	4	5	NF	NF	14000	23000	340000	110000	75000	51000	14000	0	0	1	1.64286	24.2857	7.85714	5.35714	3.64286	4.33437	0.0106071
sp|P50914|RL14_HUMAN	RPL14	60S ribosomal protein L14 OS=Homo sapiens GN=RPL14 PE=1 SV=4	23.42	0	0	0	0	1	1	2	3	1	1	3	5	2	3	2	2	5	NF	NF	5300	63000	24000	170000	77000	110000	5300	0	0	1	11.8868	4.5283	32.0755	14.5283	20.7547	3.94764	0.0264224
sp|Q8TAA3|PSA7L_HUMAN	PSMA8	Proteasome subunit alpha type-7-like OS=Homo sapiens GN=PSMA8 PE=2 SV=3	28.51	2	2	1	1	0	0	0	0	3	8	2	2	2	2	2	2	8	440000	7100	NF	NF	2000000	42000	21000	20000	7100	61.9718	1	0	0	281.69	5.91549	2.95775	2.8169	3.91162	0.0158632
sp|P30041|PRDX6_HUMAN	PRDX6	Peroxiredoxin-6 OS=Homo sapiens GN=PRDX6 PE=1 SV=3	25.02	2	7	1	1	2	2	0	0	6	12	4	4	3	3	4	4	12	140000	17000	55000	NF	580000	210000	120000	140000	17000	8.23529	1	3.23529	0	34.1176	12.3529	7.05882	8.23529	3.89321	0.0105007
sp|P07900|HS90A_HUMAN	HSP90AA1	Heat shock protein HSP 90-alpha OS=Homo sapiens GN=HSP90AA1 PE=1 SV=5	84.61	16	56	10	10	9	10	13	16	13	96	16	29	15	26	14	23	96	30000000	850000	720000	1500000	42000000	4200000	3100000	3800000	720000	41.6667	1.18056	1	2.08333	58.3333	5.83333	4.30556	5.27778	3.78729	0.00145398
sp|Q99816|TS101_HUMAN	TSG101	Tumor susceptibility gene 101 protein OS=Homo sapiens GN=TSG101 PE=1 SV=2	43.92	0	0	0	0	0	0	1	1	1	6	6	6	7	7	7	7	7	NF	NF	NF	100000	120000	320000	410000	240000	100000	0	0	0	1	1.2	3.2	4.1	2.4	3.78492	0.00515747
sp|P06744|G6PI_HUMAN	GPI	Glucose-6-phosphate isomerase OS=Homo sapiens GN=GPI PE=1 SV=4	63.11	5	12	2	2	3	3	3	6	6	27	5	6	7	8	8	9	27	910000	76000	66000	150000	3500000	280000	280000	450000	66000	13.7879	1.15152	1	2.27273	53.0303	4.24242	4.24242	6.81818	3.70587	0.0311555
sp|P60763|RAC3_HUMAN	RAC3	Ras-related C3 botulinum toxin substrate 3 OS=Homo sapiens GN=RAC3 PE=1 SV=1	21.37	0	0	1	1	1	1	0	0	0	0	3	3	2	2	2	2	3	NF	82000	100000	NF	NF	420000	230000	340000	82000	0	1	1.21951	0	0	5.12195	2.80488	4.14634	3.37603	0.0119237
sp|O60763|USO1_HUMAN	USO1	General vesicular transport factor p115 OS=Homo sapiens GN=USO1 PE=1 SV=2	107.83	3	3	1	1	1	1	2	2	2	3	3	5	4	6	3	3	6	830000	21000	9900	34000	430000	82000	76000	45000	9900	83.8384	2.12121	1	3.43434	43.4343	8.28283	7.67677	4.54545	3.29593	0.0101616
sp|P30153|2AAA_HUMAN	PPP2R1A	Serine/threonine-protein phosphatase 2A 65 kDa regulatory subunit A alpha isoform OS=Homo sapiens GN=PPP2R1A PE=1 SV=4	65.27	4	7	3	3	0	0	3	3	6	14	5	7	6	8	6	7	14	1400000	49000	NF	88000	7300000	190000	210000	170000	49000	28.5714	1	0	1.79592	148.98	3.87755	4.28571	3.46939	3.0968	0.00352634
sp|Q9ULV4|COR1C_HUMAN	CORO1C	Coronin-1C OS=Homo sapiens GN=CORO1C PE=1 SV=1	53.22	2	3	1	1	2	2	2	4	3	7	3	5	4	4	3	3	7	300000	6400	26000	39000	1500000	81000	78000	48000	6400	46.875	1	4.0625	6.09375	234.375	12.6562	12.1875	7.5	2.9558	0.0177253
sp|P06733|ENOA_HUMAN	ENO1	Alpha-enolase OS=Homo sapiens GN=ENO1 PE=1 SV=2	47.14	10	38	8	11	11	11	9	11	14	50	22	27	16	21	18	21	50	13000000	820000	510000	910000	37000000	2100000	2500000	1600000	510000	25.4902	1.60784	1	1.78431	72.549	4.11765	4.90196	3.13725	2.85753	0.00469875
sp|Q01813|PFKAP_HUMAN	PFKP	ATP-dependent 6-phosphofructokinase, platelet type OS=Homo sapiens GN=PFKP PE=1 SV=2	85.54	5	15	2	2	1	1	1	1	3	6	4	4	4	4	3	4	15	1800000	38000	14000	22000	1000000	68000	70000	55000	14000	128.571	2.71429	1	1.57143	71.4286	4.85714	5	3.92857	2.67655	0.00516991
sp|P17858|PFKAL_HUMAN	PFKL	ATP-dependent 6-phosphofructokinase, liver type OS=Homo sapiens GN=PFKL PE=1 SV=6	84.96	3	4	3	4	0	0	2	2	0	0	4	5	6	6	5	5	6	2900000	63000	NF	20000	NF	93000	120000	83000	20000	145	3.15	0	1	0	4.65	6	4.15	2.51146	0.0269647
sp|P00558|PGK1_HUMAN	PGK1	Phosphoglycerate kinase 1 OS=Homo sapiens GN=PGK1 PE=1 SV=3	44.59	8	17	7	8	6	6	6	8	9	17	12	16	12	13	10	10	17	1800000	460000	370000	520000	6300000	1300000	1000000	670000	370000	4.86486	1.24324	1	1.40541	17.027	3.51351	2.7027	1.81081	2.22178	0.0160799
sp|O00429|DNM1L_HUMAN	DNM1L	Dynamin-1-like protein OS=Homo sapiens GN=DNM1L PE=1 SV=2	81.83	4	6	0	0	0	0	2	2	3	5	3	3	3	3	2	2	6	79000	NF	NF	28000	410000	68000	64000	28000	28000	2.82143	0	0	1	14.6429	2.42857	2.28571	1	2.19727	0.0299502
sp|Q969P0|IGSF8_HUMAN	IGSF8	Immunoglobulin superfamily member 8 OS=Homo sapiens GN=IGSF8 PE=1 SV=1	64.99	3	3	10	10	9	10	9	9	6	9	9	10	11	12	11	12	12	1500000	1200000	1000000	1300000	6500000	2800000	2900000	1600000	1000000	1.5	1.2	1	1.3	6.5	2.8	2.9	1.6	2.10625	0.0208606
sp|P14625|ENPL_HUMAN	HSP90B1	Endoplasmin OS=Homo sapiens GN=HSP90B1 PE=1 SV=1	92.41	6	13	8	8	5	5	5	5	8	32	4	7	2	4	2	4	32	2200000	230000	90000	220000	11000000	400000	330000	320000	90000	24.4444	2.55556	1	2.44444	122.222	4.44444	3.66667	3.55556	2.03188	0.00915149
