# Supplementary material for: Displaying and delivering viral membrane antigens via WW domain–activated extracellular vesicles
Source: Sci Adv. 2023 Jan 27;9(4):eade2708. doi: 10.1126/sciadv.ade2708 (PMC9882979; doi:10.1126/sciadv.ade2708)
Supplement: Supplementary file 2 — Tables S1 to S3 [file sciadv.ade2708_tables_s1_to_s3.zip › sciadv.ade2708_table_s3.xlsx]

## Sheet: Unique (12)
Gene Symbol	Annotation	Unique V1	Unique V2	Unique V3	Unique M1	Unique M2	Unique M3	Sum Intensity V1	Sum Intensity V2	Sum Intensity V3	Sum Intensity M1	Sum Intensity M2	Sum Intensity M3	V1	V2	V3	M1	M2	M3
PRIM2	DNA primase large subunit OS=Homo sapiens GN=PRIM2 PE=1 SV=2	0	0	0	2	3	2	0	0	0	13000	22000	17000	0	0	0	0.052	0.0956522	0.0809524
MRE11	Double-strand break repair protein MRE11 OS=Homo sapiens GN=MRE11 PE=1 SV=3	0	0	0	2	4	2	0	0	0	31000	22000	14000	0	0	0	0.124	0.0956522	0.0666667
POLR1A	DNA-directed RNA polymerase I subunit RPA1 OS=Homo sapiens GN=POLR1A PE=1 SV=2	0	0	0	3	3	3	0	0	0	23000	25000	24000	0	0	0	0.092	0.108696	0.114286
POLR1B	DNA-directed RNA polymerase I subunit RPA2 OS=Homo sapiens GN=POLR1B PE=1 SV=2	0	0	0	4	2	3	0	0	0	42000	19000	19000	0	0	0	0.168	0.0826087	0.0904762
WASHC4	WASH complex subunit 4 OS=Homo sapiens GN=WASHC4 PE=1 SV=2	0	0	0	3	2	3	0	0	0	42000	150000	17000	0	0	0	0.168	0.652174	0.0809524
NECTIN2	Nectin-2 OS=Homo sapiens GN=NECTIN2 PE=1 SV=1	0	0	0	4	3	4	0	0	0	160000	95000	110000	0	0	0	0.64	0.413043	0.52381
SEPT7	Septin-7 OS=Homo sapiens GN=SEPT7 PE=1 SV=2	0	0	0	3	3	3	0	0	0	120000	160000	110000	0	0	0	0.48	0.695652	0.52381
derp12	DERP12 (Dermal papilla derived protein 12) OS=Homo sapiens GN=derp12 PE=2 SV=1	0	0	0	4	7	5	0	0	0	93000	280000	110000	0	0	0	0.372	1.21739	0.52381
AFDN	Afadin OS=Homo sapiens GN=AFDN PE=1 SV=3	0	0	0	6	8	13	0	0	0	110000	110000	280000	0	0	0	0.44	0.478261	1.33333
GCN1	eIF-2-alpha kinase activator GCN1 OS=Homo sapiens GN=GCN1 PE=1 SV=6	0	0	0	12	12	18	0	0	0	180000	250000	310000	0	0	0	0.72	1.08696	1.47619
AMOT	Angiomotin OS=Homo sapiens GN=AMOT PE=1 SV=1	0	0	0	8	10	13	0	0	0	270000	220000	390000	0	0	0	1.08	0.956522	1.85714
WDR6	WD repeat-containing protein 6 OS=Homo sapiens GN=WDR6 PE=1 SV=1	0	0	0	10	12	12	0	0	0	530000	590000	630000	0	0	0	2.12	2.56522	3
